# Supplementary material for: 2-{3-[1-(3,4-Dichloro­phen­yl)eth­yl]-1,3-thia­zolidin-2-yl­idene}malononitrile
Source: Acta Crystallogr Sect E Struct Rep Online. 2010 Jun 26;66(Pt 7):o1827. doi: 10.1107/S1600536810024049 (PMC3006751; doi:10.1107/S1600536810024049)
Supplement: Supplementary file 1 [file e-66-o1827-sup1.cif]

##############################################################################
###                                                                        ###
###        Electronic paper (Acta Crystallographica Section E)             ###
###                                                                        ###
##############################################################################
#                                                                            #
# This CIF contains the data in a paper accepted for publication in Acta     #
# Crystallographica Section E. It conforms to the requirements of Notes      #
# for Authors for Section E, and has been peer reviewed under the auspices   #
# of the IUCr Commission on Journals.                                        #
#                                                                            #
# Full details of the Crystallographic Information File format               #
# are given in the paper "The Crystallographic Information File (CIF):       #
# a New Standard Archive File for Crystallography" by S. R. Hall, F. H.      #
# Allen and I. D. Brown [Acta Cryst. (1991), A47, 655-685].                  #
#                                                                            #
# The current version of the core CIF dictionary is obtainable from          #
# ftp://ftp.iucr.org/pub/cif_core.dic. The current version number is 2.4.    #
#                                                                            #
# Software is freely available for graphical display of the structure(s) in  #
# this CIF.  For information consult the CIF home page http://www.iucr.org/  #
# cif/home.html                                                              #
#                                                                            #
# This file may be used for bona fide research purposes within the           #
# scientific community so long as proper attribution is given to the journal # 
# article from which it was obtained.                                        #
#                                                                            #
##############################################################################
                                             
data_I
_audit_creation_method     SHELXL-97
_chemical_name_systematic
;
2-{3-[1-(3,4-Dichlorophenyl)ethyl]-1,3-thiazolidin-2-ylidene}malononitrile
;
_chemical_name_common     ?
_chemical_formula_moiety     'C14 H11 Cl2 N3 S'
_chemical_formula_sum     'C14 H11 Cl2 N3 S'
_chemical_formula_iupac     'C14 H11 Cl2 N3 S'
_chemical_formula_weight     324.22
_chemical_melting_point     ?
_symmetry_cell_setting     monoclinic
_symmetry_space_group_name_H-M     'P 21/n'
_symmetry_space_group_name_Hall     '-P 2yn '
loop_
    _symmetry_equiv_pos_as_xyz
    'x, y, z'
    '-x+1/2, y+1/2, -z+1/2'
    '-x, -y, -z'
    'x-1/2, -y-1/2, z-1/2'
_cell_length_a     7.5900(15)
_cell_length_b     14.957(3)
_cell_length_c     12.783(3)
_cell_angle_alpha     90.00
_cell_angle_beta     99.03(3)
_cell_angle_gamma     90.00
_cell_volume     1433.2(5)
_cell_formula_units_Z     4
_cell_measurement_reflns_used     3119
_cell_measurement_theta_min     2.1
_cell_measurement_theta_max     27.2
_cell_measurement_temperature     113(2)
_exptl_crystal_description     prism
_exptl_crystal_colour     black
_exptl_crystal_size_max     0.14
_exptl_crystal_size_mid     0.12
_exptl_crystal_size_min     0.10
_exptl_crystal_density_diffrn     1.503
_exptl_crystal_density_meas     ?
_exptl_crystal_density_method     'not measured'
_exptl_crystal_F_000     664
_exptl_absorpt_coefficient_mu     0.590
_exptl_absorpt_correction_type     multi-scan
_exptl_absorpt_process_details     '(CrystalClear; Rigaku, 2005)'
_exptl_absorpt_correction_T_min     0.9219
_exptl_absorpt_correction_T_max     0.9433
_exptl_special_details
;
;
_diffrn_ambient_temperature     113(2)
_diffrn_radiation_type     MoK\a
_diffrn_radiation_wavelength     0.71073
_diffrn_radiation_source     'fine-focus sealed tube'
_diffrn_radiation_monochromator     graphite
_diffrn_measurement_device_type     'Rigaku Saturn'
_diffrn_measurement_method     \w
_diffrn_detector_area_resol_mean     7.31
_diffrn_reflns_number     8837
_diffrn_reflns_av_R_equivalents     0.0320
_diffrn_reflns_av_sigmaI/netI     0.0294
_diffrn_reflns_theta_min     2.72
_diffrn_reflns_theta_max     25.00
_diffrn_reflns_theta_full     25.00
_diffrn_measured_fraction_theta_max     0.990
_diffrn_measured_fraction_theta_full     0.990
_diffrn_reflns_limit_h_min     -9
_diffrn_reflns_limit_h_max     8
_diffrn_reflns_limit_k_min     -17
_diffrn_reflns_limit_k_max     17
_diffrn_reflns_limit_l_min     -15
_diffrn_reflns_limit_l_max     13
_diffrn_standards_number     0
_diffrn_standards_interval_count     0
_diffrn_standards_interval_time     0
_diffrn_standards_decay_%     0
_refine_special_details
;
Refinement of <i>F</i>^2^ against ALL reflections. The weighted <i>R</i>-factor
<i>wR</i> and goodness of fit <i>S</i> are based on <i>F</i>^2^, conventional
<i>R</i>-factors <i>R</i> are based on <i>F</i>, with <i>F</i> set to zero for
negative <i>F</i>^2^. The threshold expression of <i>F</i>^2^ >
\s(<i>F</i>^2^) is used only for calculating <i>R</i>-factors(gt) <i>etc</i>.
and is not relevant to the choice of reflections for refinement.
<i>R</i>-factors based on <i>F</i>^2^ are statistically about twice as large
as those based on <i>F</i>, and <i>R</i>- factors based on ALL data will be
even larger.
;
_reflns_number_total     2493
_reflns_number_gt     2374
_reflns_threshold_expression     I>2\s(I)
_refine_ls_structure_factor_coef     Fsqd
_refine_ls_matrix_type     full
_refine_ls_R_factor_all     0.0509
_refine_ls_R_factor_gt     0.0474
_refine_ls_wR_factor_gt     0.1002
_refine_ls_wR_factor_ref     0.1019
_refine_ls_goodness_of_fit_ref     1.172
_refine_ls_restrained_S_all     1.172
_refine_ls_number_reflns     2493
_refine_ls_number_parameters     182
_refine_ls_number_restraints     0
_refine_ls_hydrogen_treatment     constr
_refine_ls_weighting_scheme     calc
_refine_ls_weighting_details
         'calc w=1/[\s^2^(Fo^2^)+(0.0287P)^2^+2.7247P] where P=(Fo^2^+2Fc^2^)/3'
_atom_sites_solution_hydrogens     geom
_atom_sites_solution_primary     direct
_atom_sites_solution_secondary     difmap
_refine_ls_shift/su_max     0.000
_refine_ls_shift/su_mean     0.000
_refine_diff_density_max     0.983
_refine_diff_density_min     -0.310
_refine_ls_extinction_method     none
_refine_ls_extinction_coef     ?
loop_
    _atom_type_symbol
    _atom_type_description
    _atom_type_scat_dispersion_real
    _atom_type_scat_dispersion_imag
    _atom_type_scat_source
    'C' 'C' 0.0033 0.0016
                         'International Tables Vol C Tables 4.2.6.8 and 6.1.1.4'
    'H' 'H' 0.0000 0.0000
                         'International Tables Vol C Tables 4.2.6.8 and 6.1.1.4'
    'N' 'N' 0.0061 0.0033
                         'International Tables Vol C Tables 4.2.6.8 and 6.1.1.4'
    'S' 'S' 0.1246 0.1234
                         'International Tables Vol C Tables 4.2.6.8 and 6.1.1.4'
    'Cl' 'Cl' 0.1484 0.1585
                         'International Tables Vol C Tables 4.2.6.8 and 6.1.1.4'
_computing_data_collection     'Crystalclear (Rigaku, 2005)'
_computing_cell_refinement     'CrystalClear (Rigaku, 2005)'
_computing_data_reduction     'CrystalClear (Rigaku, 2005)'
_computing_structure_solution     'SHELXS97 (Sheldrick, 2008)'
_computing_structure_refinement     'SHELXL97 (Sheldrick, 2008)'
_computing_molecular_graphics     'SHELXTL (Sheldrick, 2008)'
_computing_publication_material     'SHELXTL (Sheldrick, 2008)'
loop_
    _atom_site_type_symbol
    _atom_site_label
    _atom_site_fract_x
    _atom_site_fract_y
    _atom_site_fract_z
    _atom_site_U_iso_or_equiv
    _atom_site_adp_type
    _atom_site_calc_flag
    _atom_site_refinement_flags
    _atom_site_occupancy
    _atom_site_disorder_assembly
    _atom_site_disorder_group
    S S1 0.64889(9) 0.08386(5) -0.14263(5) 0.01840(19) Uani d . 1 . .
    Cl Cl1 0.92712(10) 0.58799(5) 0.13883(6) 0.0241(2) Uani d . 1 . .
    Cl Cl2 0.74727(10) 0.62951(5) -0.09604(6) 0.0243(2) Uani d . 1 . .
    N N1 0.7016(3) 0.19511(15) 0.01236(18) 0.0156(5) Uani d . 1 . .
    N N2 0.2888(3) 0.16439(17) 0.1598(2) 0.0228(6) Uani d . 1 . .
    N N3 0.1985(3) 0.01685(18) -0.1358(2) 0.0276(6) Uani d . 1 . .
    C C1 0.5784(4) 0.13843(17) -0.0353(2) 0.0146(6) Uani d . 1 . .
    C C2 0.8768(4) 0.1872(2) -0.0228(2) 0.0194(6) Uani d . 1 . .
    H H2A 0.9508 0.1414 0.0192 0.023 Uiso calc R 1 . .
    H H2B 0.9410 0.2450 -0.0150 0.023 Uiso calc R 1 . .
    C C3 0.8370(4) 0.1601(2) -0.1382(2) 0.0199(6) Uani d . 1 . .
    H H3A 0.9408 0.1297 -0.1607 0.024 Uiso calc R 1 . .
    H H3B 0.8047 0.2127 -0.1843 0.024 Uiso calc R 1 . .
    C C4 0.4095(4) 0.11831(18) -0.0098(2) 0.0161(6) Uani d . 1 . .
    C C5 0.3460(4) 0.14437(18) 0.0850(2) 0.0174(6) Uani d . 1 . .
    C C6 0.2938(4) 0.06174(19) -0.0798(2) 0.0184(6) Uani d . 1 . .
    C C7 0.6790(4) 0.26246(19) 0.0927(2) 0.0177(6) Uani d . 1 . .
    H H7A 0.5539 0.2575 0.1076 0.021 Uiso calc R 1 . .
    C C8 0.8041(4) 0.2423(2) 0.1955(2) 0.0242(7) Uani d . 1 . .
    H H8A 0.7885 0.1800 0.2160 0.036 Uiso calc R 1 . .
    H H8B 0.7762 0.2821 0.2516 0.036 Uiso calc R 1 . .
    H H8C 0.9279 0.2518 0.1850 0.036 Uiso calc R 1 . .
    C C9 0.6999(4) 0.35513(18) 0.0458(2) 0.0158(6) Uani d . 1 . .
    C C10 0.7943(4) 0.42212(19) 0.1048(2) 0.0178(6) Uani d . 1 . .
    H H10A 0.8506 0.4103 0.1752 0.021 Uiso calc R 1 . .
    C C11 0.8072(4) 0.50688(18) 0.0613(2) 0.0173(6) Uani d . 1 . .
    C C12 0.7274(4) 0.52438(19) -0.0414(2) 0.0187(6) Uani d . 1 . .
    C C13 0.6305(4) 0.45847(19) -0.1013(2) 0.0197(6) Uani d . 1 . .
    H H13A 0.5743 0.4708 -0.1716 0.024 Uiso calc R 1 . .
    C C14 0.6165(4) 0.37428(19) -0.0575(2) 0.0186(6) Uani d . 1 . .
    H H14A 0.5494 0.3291 -0.0981 0.022 Uiso calc R 1 . .
loop_
    _atom_site_aniso_label
    _atom_site_aniso_U_11
    _atom_site_aniso_U_22
    _atom_site_aniso_U_33
    _atom_site_aniso_U_12
    _atom_site_aniso_U_13
    _atom_site_aniso_U_23
    S1 0.0204(4) 0.0169(4) 0.0180(4) 0.0004(3) 0.0032(3) -0.0022(3)
    Cl1 0.0280(4) 0.0179(4) 0.0271(4) -0.0050(3) 0.0062(3) -0.0057(3)
    Cl2 0.0257(4) 0.0176(4) 0.0315(4) 0.0026(3) 0.0111(3) 0.0080(3)
    N1 0.0142(12) 0.0136(12) 0.0192(12) -0.0005(9) 0.0035(9) 0.0004(9)
    N2 0.0222(13) 0.0214(13) 0.0257(14) -0.0027(10) 0.0068(11) 0.0004(11)
    N3 0.0236(14) 0.0267(15) 0.0314(15) -0.0036(11) 0.0010(12) -0.0027(12)
    C1 0.0171(14) 0.0111(13) 0.0149(13) 0.0047(10) 0.0002(11) 0.0030(10)
    C2 0.0134(14) 0.0202(15) 0.0250(15) -0.0009(11) 0.0038(11) -0.0006(12)
    C3 0.0170(14) 0.0221(15) 0.0217(15) -0.0002(12) 0.0063(12) 0.0011(12)
    C4 0.0170(14) 0.0119(13) 0.0183(14) -0.0010(11) -0.0005(11) 0.0021(11)
    C5 0.0141(14) 0.0124(14) 0.0248(16) 0.0001(10) 0.0001(12) 0.0037(12)
    C6 0.0177(14) 0.0183(15) 0.0198(15) 0.0008(12) 0.0047(12) 0.0037(12)
    C7 0.0170(14) 0.0177(15) 0.0193(15) -0.0024(11) 0.0061(11) -0.0039(11)
    C8 0.0330(17) 0.0201(15) 0.0191(15) -0.0044(13) 0.0032(13) 0.0022(12)
    C9 0.0137(13) 0.0135(14) 0.0213(15) -0.0006(10) 0.0058(11) -0.0005(11)
    C10 0.0168(14) 0.0203(15) 0.0174(14) 0.0020(11) 0.0059(11) -0.0023(11)
    C11 0.0151(14) 0.0128(14) 0.0255(15) -0.0006(11) 0.0074(11) -0.0044(11)
    C12 0.0186(14) 0.0162(14) 0.0232(15) 0.0030(11) 0.0095(12) 0.0035(12)
    C13 0.0178(14) 0.0222(15) 0.0195(15) 0.0039(12) 0.0040(11) 0.0016(12)
    C14 0.0149(14) 0.0186(15) 0.0219(15) -0.0018(11) 0.0019(11) -0.0032(12)
_geom_special_details
;
All e.s.d.'s (except the e.s.d. in the dihedral angle between two l.s. planes)
are estimated using the full covariance matrix. The cell e.s.d.'s are taken
into account individually in the estimation of e.s.d.'s in distances, angles
and torsion angles; correlations between e.s.d.'s in cell parameters are only
used when they are defined by crystal symmetry. An approximate (isotropic)
treatment of cell e.s.d.'s is used for estimating e.s.d.'s involving l.s.
planes.
;
loop_
    _geom_bond_atom_site_label_1
    _geom_bond_atom_site_label_2
    _geom_bond_site_symmetry_2
    _geom_bond_distance
    _geom_bond_publ_flag
    S1 C1 . 1.751(3) ?
    S1 C3 . 1.821(3) ?
    Cl1 C11 . 1.732(3) ?
    Cl2 C12 . 1.736(3) ?
    N1 C1 . 1.336(3) ?
    N1 C7 . 1.468(3) ?
    N1 C2 . 1.474(4) ?
    N2 C5 . 1.150(4) ?
    N3 C6 . 1.151(4) ?
    C1 C4 . 1.404(4) ?
    C2 C3 . 1.514(4) ?
    C2 H2A . 0.9900 ?
    C2 H2B . 0.9900 ?
    C3 H3A . 0.9900 ?
    C3 H3B . 0.9900 ?
    C4 C5 . 1.427(4) ?
    C4 C6 . 1.429(4) ?
    C7 C8 . 1.526(4) ?
    C7 C9 . 1.528(4) ?
    C7 H7A . 1.0000 ?
    C8 H8A . 0.9800 ?
    C8 H8B . 0.9800 ?
    C8 H8C . 0.9800 ?
    C9 C10 . 1.384(4) ?
    C9 C14 . 1.402(4) ?
    C10 C11 . 1.394(4) ?
    C10 H10A . 0.9500 ?
    C11 C12 . 1.382(4) ?
    C12 C13 . 1.386(4) ?
    C13 C14 . 1.389(4) ?
    C13 H13A . 0.9500 ?
    C14 H14A . 0.9500 ?
loop_
    _geom_angle_atom_site_label_1
    _geom_angle_atom_site_label_2
    _geom_angle_atom_site_label_3
    _geom_angle_site_symmetry_1
    _geom_angle_site_symmetry_3
    _geom_angle
    _geom_angle_publ_flag
    C1 S1 C3 . . 91.05(13) ?
    C1 N1 C7 . . 127.2(2) ?
    C1 N1 C2 . . 114.2(2) ?
    C7 N1 C2 . . 118.6(2) ?
    N1 C1 C4 . . 129.0(3) ?
    N1 C1 S1 . . 112.0(2) ?
    C4 C1 S1 . . 119.0(2) ?
    N1 C2 C3 . . 105.5(2) ?
    N1 C2 H2A . . 110.6 ?
    C3 C2 H2A . . 110.6 ?
    N1 C2 H2B . . 110.6 ?
    C3 C2 H2B . . 110.6 ?
    H2A C2 H2B . . 108.8 ?
    C2 C3 S1 . . 103.50(19) ?
    C2 C3 H3A . . 111.1 ?
    S1 C3 H3A . . 111.1 ?
    C2 C3 H3B . . 111.1 ?
    S1 C3 H3B . . 111.1 ?
    H3A C3 H3B . . 109.0 ?
    C1 C4 C5 . . 125.5(2) ?
    C1 C4 C6 . . 118.4(3) ?
    C5 C4 C6 . . 115.9(2) ?
    N2 C5 C4 . . 177.5(3) ?
    N3 C6 C4 . . 179.0(3) ?
    N1 C7 C8 . . 110.0(2) ?
    N1 C7 C9 . . 108.5(2) ?
    C8 C7 C9 . . 115.4(2) ?
    N1 C7 H7A . . 107.6 ?
    C8 C7 H7A . . 107.6 ?
    C9 C7 H7A . . 107.6 ?
    C7 C8 H8A . . 109.5 ?
    C7 C8 H8B . . 109.5 ?
    H8A C8 H8B . . 109.5 ?
    C7 C8 H8C . . 109.5 ?
    H8A C8 H8C . . 109.5 ?
    H8B C8 H8C . . 109.5 ?
    C10 C9 C14 . . 118.9(3) ?
    C10 C9 C7 . . 121.3(2) ?
    C14 C9 C7 . . 119.7(2) ?
    C9 C10 C11 . . 120.3(3) ?
    C9 C10 H10A . . 119.9 ?
    C11 C10 H10A . . 119.9 ?
    C12 C11 C10 . . 120.2(3) ?
    C12 C11 Cl1 . . 121.6(2) ?
    C10 C11 Cl1 . . 118.2(2) ?
    C11 C12 C13 . . 120.3(3) ?
    C11 C12 Cl2 . . 120.0(2) ?
    C13 C12 Cl2 . . 119.6(2) ?
    C12 C13 C14 . . 119.3(3) ?
    C12 C13 H13A . . 120.3 ?
    C14 C13 H13A . . 120.3 ?
    C13 C14 C9 . . 120.9(3) ?
    C13 C14 H14A . . 119.6 ?
    C9 C14 H14A . . 119.6 ?
loop_
    _geom_torsion_atom_site_label_1
    _geom_torsion_atom_site_label_2
    _geom_torsion_atom_site_label_3
    _geom_torsion_atom_site_label_4
    _geom_torsion_site_symmetry_1
    _geom_torsion_site_symmetry_2
    _geom_torsion_site_symmetry_3
    _geom_torsion_site_symmetry_4
    _geom_torsion
    _geom_torsion_publ_flag
    C7 N1 C1 C4 . . . . -11.5(4) ?
    C2 N1 C1 C4 . . . . 169.1(3) ?
    C7 N1 C1 S1 . . . . 169.1(2) ?
    C2 N1 C1 S1 . . . . -10.3(3) ?
    C3 S1 C1 N1 . . . . -11.7(2) ?
    C3 S1 C1 C4 . . . . 168.8(2) ?
    C1 N1 C2 C3 . . . . 32.4(3) ?
    C7 N1 C2 C3 . . . . -147.1(2) ?
    N1 C2 C3 S1 . . . . -37.5(2) ?
    C1 S1 C3 C2 . . . . 28.5(2) ?
    N1 C1 C4 C5 . . . . -11.2(5) ?
    S1 C1 C4 C5 . . . . 168.2(2) ?
    N1 C1 C4 C6 . . . . 173.6(3) ?
    S1 C1 C4 C6 . . . . -7.0(3) ?
    C1 C4 C5 N2 . . . . 169(7) ?
    C6 C4 C5 N2 . . . . -16(7) ?
    C1 C4 C6 N3 . . . .  -15E1(2)
                                 ?
    C5 C4 C6 N3 . . . .  4E1(2)
                               ?
    C1 N1 C7 C8 . . . . 118.5(3) ?
    C2 N1 C7 C8 . . . . -62.1(3) ?
    C1 N1 C7 C9 . . . . -114.5(3) ?
    C2 N1 C7 C9 . . . . 64.9(3) ?
    N1 C7 C9 C10 . . . . -138.4(3) ?
    C8 C7 C9 C10 . . . . -14.5(4) ?
    N1 C7 C9 C14 . . . . 44.2(3) ?
    C8 C7 C9 C14 . . . . 168.0(3) ?
    C14 C9 C10 C11 . . . . -0.6(4) ?
    C7 C9 C10 C11 . . . . -178.1(2) ?
    C9 C10 C11 C12 . . . . -0.7(4) ?
    C9 C10 C11 Cl1 . . . . -180.0(2) ?
    C10 C11 C12 C13 . . . . 1.5(4) ?
    Cl1 C11 C12 C13 . . . . -179.3(2) ?
    C10 C11 C12 Cl2 . . . . -178.8(2) ?
    Cl1 C11 C12 Cl2 . . . . 0.4(3) ?
    C11 C12 C13 C14 . . . . -0.9(4) ?
    Cl2 C12 C13 C14 . . . . 179.4(2) ?
    C12 C13 C14 C9 . . . . -0.5(4) ?
    C10 C9 C14 C13 . . . . 1.2(4) ?
    C7 C9 C14 C13 . . . . 178.8(3) ?
loop_
    _geom_hbond_atom_site_label_D
    _geom_hbond_atom_site_label_H
    _geom_hbond_atom_site_label_A
    _geom_hbond_site_symmetry_A
    _geom_hbond_distance_DH
    _geom_hbond_distance_HA
    _geom_hbond_distance_DA
    _geom_hbond_angle_DHA
    C3 H3A N3 1_655 0.99 2.57 3.477(4) 153.1
    C7 H7A Cl2 3_665 1.00 2.83 3.623(3) 136.9
data_global
_journal_date_recd_electronic     2010-06-07
_journal_date_accepted     2010-06-21
_journal_name_full     'Acta Crystallographica, Section E'
_journal_year     2010
_journal_volume     66
_journal_issue      7
_journal_page_first     o1827
_journal_page_last     o1827
_journal_paper_category     QO
_journal_coeditor_code     LH5066
_publ_contact_author_name     'Liang-zhong Xu'
_publ_contact_author_address
;
College of Chemistry and Molecular Engineering,
Qingdao University of Science and Technology,
Qingdao 266042,
People's Republic of China
;
_publ_contact_author_email     qknhs@yahoo.com.cn
_publ_contact_author_fax     '86-532-84023177'
_publ_contact_author_phone     '86-532-84023177'
_publ_section_title
;
2-{3-[1-(3,4-Dichlorophenyl)ethyl]-1,3-thiazolidin-2-ylidene}malononitrile
;
loop_
    _publ_author_name
    _publ_author_address
    'Xiao-jun Zhang'
;
College of Chemistry and Molecular Engineering,
Qingdao University of Science and Technology,
Qingdao 266042,
People's Republic of China
;
    'Hong-xin Li'
;
College of Chemistry and Molecular Engineering,
Qingdao University of Science and Technology,
Qingdao 266042,
People's Republic of China
;
    'Liang-zhong Xu'
;
College of Chemistry and Molecular Engineering,
Qingdao University of Science and Technology,
Qingdao 266042,
People's Republic of China
;
