# Supplementary material for: 2-{3-[1-(3,4-Dichloro­phen­yl)eth­yl]-1,3-thia­zolidin-2-yl­idene}malononitrile
Source: Acta Crystallogr Sect E Struct Rep Online. 2010 Jun 26;66(Pt 7):o1827. doi: 10.1107/S1600536810024049 (PMC3006751; doi:10.1107/S1600536810024049)
Supplement: Supplementary file 2 [file e-66-o1827-Isup2.hkl]

# 
# h,k,l, Fc-squared, Fo-squared, sigma(Fo-squared) and status flag 
# 
data_I
_shelx_title ' shelxl in P2(1)/n' 
_shelx_refln_list_code          4 
_shelx_F_calc_maximum      184.09 
_exptl_crystal_F_000       664.00 
_reflns_d_resolution_high  0.8410 
 
loop_ 
 _symmetry_equiv_pos_as_xyz 
 'x, y, z' 
 '-x+1/2, y+1/2, -z+1/2' 
 '-x, -y, -z' 
 'x-1/2, -y-1/2, z-1/2' 
 
_cell_length_a     7.5900 
_cell_length_b    14.9568 
_cell_length_c    12.7830 
_cell_angle_alpha  90.000 
_cell_angle_beta   99.027 
_cell_angle_gamma  90.000 
 
_shelx_F_squared_multiplier     1.000 
 
loop_ 
 _refln_index_h 
 _refln_index_k 
 _refln_index_l 
 _refln_F_squared_calc 
 _refln_F_squared_meas 
 _refln_F_squared_sigma 
 _refln_observed_status 
   2   0   0    33154.73    31383.46   1235.25 o 
   4   0   0      308.15      378.46     26.21 o 
   6   0   0      222.44      262.11     20.56 o 
   8   0   0      145.29      160.49     13.97 o 
   1   1   0     5425.73     4639.78     94.22 o 
   2   1   0      389.72      385.80      8.14 o 
   3   1   0      539.58      593.73     14.30 o 
   4   1   0      471.74      400.17      8.51 o 
   5   1   0       58.71       79.00      7.75 o 
   6   1   0        3.50       14.10      5.49 o 
   7   1   0      172.03      144.99     20.09 o 
   0   2   0     1512.07     1695.13     50.58 o 
   1   2   0     3605.26     3326.96     60.70 o 
   2   2   0        1.74        4.80      1.48 o 
   3   2   0      329.74      322.95      7.38 o 
   4   2   0       73.55       76.34      4.57 o 
   5   2   0      821.81      826.87     19.34 o 
   6   2   0       38.64       39.34      4.66 o 
   7   2   0      232.58      276.00     23.85 o 
   8   2   0        0.12        1.40      5.62 o 
   1   3   0      125.89      176.52      4.39 o 
   2   3   0     6675.14     6387.37    106.74 o 
   3   3   0        3.38        4.91      1.74 o 
   4   3   0     1210.77     1287.11     24.09 o 
   5   3   0        0.00        7.22      3.34 o 
   6   3   0      647.79      646.73     16.67 o 
   7   3   0      197.20      202.03     14.28 o 
   8   3   0      183.12      176.73      7.83 o 
   0   4   0    15365.78    15214.41    360.09 o 
   1   4   0       81.98      104.99      3.04 o 
   2   4   0       14.10       15.60      1.73 o 
   3   4   0     1181.42     1131.68     21.36 o 
   4   4   0      175.02      240.73      4.77 o 
   5   4   0        4.03       11.70      2.04 o 
   6   4   0     1467.45     1499.18     66.69 o 
   7   4   0       32.48       44.51      4.82 o 
   8   4   0      303.93      330.82      9.81 o 
   1   5   0     8468.68     8736.22    146.34 o 
   2   5   0     2732.25     2884.92     48.41 o 
   3   5   0     1294.04     1316.49     26.67 o 
   4   5   0       31.83       30.03      1.81 o 
   5   5   0      618.64      612.84     13.39 o 
   6   5   0      415.15      435.73     10.91 o 
   7   5   0        0.70        6.31      3.57 o 
   8   5   0      577.52      529.36     13.70 o 
   0   6   0      631.14      497.84     17.89 o 
   1   6   0      447.32      464.51     11.03 o 
   2   6   0     2006.00     2070.02     35.06 o 
   3   6   0      557.10      532.81     10.37 o 
   4   6   0     1100.64     1112.87     21.00 o 
   5   6   0      952.35      926.90     25.63 o 
   6   6   0        4.10        6.88      3.98 o 
   7   6   0      140.74      135.52      9.38 o 
   8   6   0       76.56       88.03      8.25 o 
   1   7   0     1649.54     1554.72     29.23 o 
   2   7   0     1176.26     1173.00     20.37 o 
   3   7   0     1040.12     1052.75     22.78 o 
   4   7   0       64.28       51.96      2.71 o 
   5   7   0      157.96      150.41      5.27 o 
   6   7   0      104.65      105.51      9.42 o 
   7   7   0       90.77       94.24      4.86 o 
   8   7   0       50.71       63.50      6.33 o 
   0   8   0     1551.70     1809.43     45.68 o 
   1   8   0     1832.44     1787.38     36.22 o 
   2   8   0      754.47      741.38     14.91 o 
   3   8   0     1356.24     1369.13     25.99 o 
   4   8   0      776.11      752.71     16.53 o 
   5   8   0      314.35      283.30      8.74 o 
   6   8   0      597.60      647.27     14.92 o 
   7   8   0      108.72      127.84      7.14 o 
   1   9   0      151.16      150.60      5.30 o 
   2   9   0     1046.10      936.26     19.04 o 
   3   9   0       70.53       89.00      7.96 o 
   4   9   0       76.18       82.81      4.03 o 
   5   9   0      572.10      553.15     14.09 o 
   6   9   0        0.77        1.81      5.66 o 
   7   9   0       51.81       63.80      6.25 o 
   0  10   0        3.22        3.89      5.61 o 
   1  10   0        9.65       17.75      6.04 o 
   2  10   0      488.97      462.47     11.92 o 
   3  10   0     5631.46     5712.57     96.36 o 
   4  10   0      246.96      253.77      6.47 o 
   5  10   0     2318.08     2211.94     41.52 o 
   6  10   0       46.75       37.08      4.63 o 
   7  10   0      225.03      236.92     12.59 o 
   1  11   0     1754.88     1730.60     33.48 o 
   2  11   0       19.41       48.00      4.89 o 
   3  11   0     1186.03     1124.80     22.35 o 
   4  11   0      739.94      712.28     16.94 o 
   5  11   0       62.78       46.10      6.43 o 
   6  11   0      193.43      204.18     14.28 o 
   7  11   0       59.08       65.33      8.52 o 
   0  12   0     1009.38     1018.30     27.54 o 
   1  12   0      644.15      661.57     16.83 o 
   2  12   0       79.55       80.61      7.45 o 
   3  12   0        9.25       16.71      4.47 o 
   4  12   0      687.02      713.68     24.33 o 
   5  12   0      107.47      102.00      7.58 o 
   6  12   0      854.73      770.50     18.47 o 
   1  13   0      921.36      981.58     26.18 o 
   2  13   0      362.11      366.12     12.41 o 
   3  13   0      371.00      403.61     10.22 o 
   4  13   0        8.25       17.47      6.43 o 
   5  13   0      138.99      122.12      7.82 o 
   6  13   0        0.17       10.78      5.89 o 
   0  14   0      781.51      776.58     23.07 o 
   1  14   0        3.94       20.43      6.31 o 
   2  14   0      219.03      224.88     10.39 o 
   3  14   0     2760.38     2559.48     50.39 o 
   4  14   0       22.26       29.07      6.54 o 
   5  14   0      403.40      409.40     11.60 o 
   1  15   0       21.79       37.97      5.92 o 
   2  15   0     1259.32     1241.60     32.32 o 
   3  15   0      301.73      335.11     24.95 o 
   4  15   0       77.14      100.42     10.06 o 
   0  16   0       18.66       40.75     10.69 o 
   1  16   0      797.71      808.75     18.36 o 
   2  16   0      456.41      497.63     13.24 o 
   3  16   0      179.49      196.95     17.78 o 
   1  17   0      752.30      854.99     43.47 o 
   2  17   0      141.99      168.89     11.87 o 
  -7   0   1      732.08      737.47     23.84 o 
  -5   0   1     1801.63     1858.43     82.70 o 
  -3   0   1     2689.90     3014.70     87.07 o 
  -1   0   1      380.39      443.21     13.45 o 
   1   0   1     5525.75     5440.39    128.54 o 
   3   0   1     5635.44     4500.44    128.82 o 
   5   0   1      303.75      272.60     19.93 o 
   7   0   1       98.33      120.98      7.83 o 
  -8   1   1      501.05      463.55     13.68 o 
  -7   1   1     1146.44     1084.69     27.36 o 
  -6   1   1     2234.11     2302.61     55.89 o 
  -5   1   1     2028.15     2043.19     42.48 o 
  -4   1   1        5.00       15.51      2.48 o 
  -3   1   1      668.26      757.43     14.25 o 
  -2   1   1     1482.62     1521.78     28.19 o 
  -1   1   1      932.29      965.46     17.92 o 
   1   1   1     3255.34     2887.91     81.22 o 
   2   1   1       62.57       81.83      3.35 o 
   3   1   1      848.99      763.78     14.48 o 
   4   1   1     4946.93     4939.95     90.39 o 
   5   1   1     1449.09     1427.67     30.07 o 
   6   1   1      415.24      367.52     14.31 o 
   7   1   1       40.80       43.31      7.25 o 
   8   1   1      144.37      165.91      9.13 o 
  -8   2   1      622.03      658.11     30.44 o 
  -7   2   1      591.48      561.52     13.57 o 
  -6   2   1      379.88      373.40     11.14 o 
  -5   2   1        9.18       24.18      3.42 o 
  -4   2   1      104.64       94.84      3.09 o 
  -3   2   1        3.12        5.81      0.99 o 
  -2   2   1    17346.09    16523.08    275.96 o 
  -1   2   1        8.58        8.60      1.58 o 
   0   2   1     1850.63     1799.34     33.39 o 
   1   2   1       65.86       76.51      3.02 o 
   2   2   1       10.76        6.80      1.46 o 
   3   2   1       81.22      131.26      3.57 o 
   4   2   1      854.38      804.15     17.29 o 
   5   2   1     1727.42     1685.58     35.48 o 
   6   2   1      169.56      140.70      5.84 o 
   7   2   1      507.69      489.60     12.41 o 
   8   2   1       43.86       58.93      4.84 o 
  -8   3   1       42.21       41.96      5.27 o 
  -7   3   1     1490.53     1541.13     32.64 o 
  -6   3   1       74.18       48.87      5.97 o 
  -5   3   1     1524.10     1469.91     34.25 o 
  -4   3   1      645.28      696.90     13.36 o 
  -3   3   1      397.08      375.62      6.76 o 
  -2   3   1       17.17       16.49      1.65 o 
  -1   3   1     3687.12     3635.85     73.96 o 
   0   3   1     4125.78     4468.03     81.78 o 
   1   3   1     2654.49     2779.05     59.07 o 
   2   3   1      241.82      249.81      7.73 o 
   3   3   1     3319.11     3398.66     56.99 o 
   4   3   1     1784.35     1822.78     30.87 o 
   5   3   1     2789.39     2878.43     59.34 o 
   6   3   1      356.93      375.89     10.06 o 
   7   3   1      548.46      509.57     12.25 o 
   8   3   1      132.68      126.87      5.55 o 
  -8   4   1      458.28      439.05     22.28 o 
  -7   4   1        6.66       13.53      4.10 o 
  -6   4   1      111.80      122.41      4.78 o 
  -5   4   1      198.24      201.19     10.95 o 
  -4   4   1     1211.29     1186.09     22.36 o 
  -3   4   1       44.89       45.67      1.92 o 
  -2   4   1      912.97      927.85     17.33 o 
  -1   4   1     3074.90     3206.24     58.96 o 
   0   4   1      382.44      463.95      8.89 o 
   1   4   1    14660.89    14864.87    248.13 o 
   2   4   1     4619.72     4882.00     81.68 o 
   3   4   1     5710.52     5563.42     95.53 o 
   4   4   1     1493.06     1565.83     29.47 o 
   5   4   1       85.90      112.08      6.36 o 
   6   4   1     1361.81     1326.77     28.09 o 
   7   4   1       15.87       26.61      4.63 o 
   8   4   1       92.28       81.88      5.16 o 
  -8   5   1      525.42      474.20     24.17 o 
  -7   5   1        2.47        5.61      3.88 o 
  -6   5   1     2578.82     2499.74     60.60 o 
  -5   5   1      148.82      145.70      6.02 o 
  -4   5   1        1.04       11.24      2.86 o 
  -3   5   1     4733.00     4915.16     89.89 o 
  -2   5   1      614.94      702.17     12.22 o 
  -1   5   1     1478.05     1561.84     33.95 o 
   0   5   1     1919.79     1908.33     35.30 o 
   1   5   1       36.74       28.74      3.41 o 
   2   5   1      124.37      186.08      6.73 o 
   3   5   1      424.77      504.51      9.78 o 
   4   5   1     1795.94     1695.53     28.83 o 
   5   5   1      581.42      627.67     14.61 o 
   6   5   1        3.59       -2.82      5.96 o 
   7   5   1      307.52      269.74      8.98 o 
   8   5   1      427.05      441.77     11.59 o 
  -8   6   1      306.39      304.45     10.57 o 
  -7   6   1      995.18      939.53     22.06 o 
  -6   6   1      344.80      344.47      8.93 o 
  -5   6   1     1439.30     1507.59     28.32 o 
  -4   6   1      558.13      607.13     18.53 o 
  -3   6   1      447.93      473.60      9.41 o 
  -2   6   1      817.59      753.67     13.24 o 
  -1   6   1      718.77      921.07     21.82 o 
   0   6   1      126.05      161.81      6.50 o 
   1   6   1     1704.51     1791.44     33.66 o 
   2   6   1       12.22       48.84      3.31 o 
   3   6   1     1271.11     1320.17     24.76 o 
   4   6   1       27.57       18.48      1.95 o 
   5   6   1      732.39      771.44     15.22 o 
   6   6   1        9.12       36.83      8.01 o 
   7   6   1      974.89     1008.85     32.37 o 
   8   6   1        6.79       22.56      6.62 o 
  -8   7   1        1.25       -0.95      6.83 o 
  -7   7   1      713.00      708.64     30.13 o 
  -6   7   1      705.35      702.22     18.05 o 
  -5   7   1       14.85       30.12      4.70 o 
  -4   7   1     1532.35     1421.42     26.97 o 
  -3   7   1     2700.84     2846.80     53.61 o 
  -2   7   1     3414.33     3562.81     60.11 o 
  -1   7   1       22.28       28.97      3.68 o 
   0   7   1      739.41      842.55     19.72 o 
   1   7   1        0.72        5.29      2.88 o 
   2   7   1     3968.58     3938.65     66.24 o 
   3   7   1      114.36      122.55      3.90 o 
   4   7   1       26.46       36.81      4.78 o 
   5   7   1     1275.78     1236.44     23.58 o 
   6   7   1      278.78      290.94      8.74 o 
   7   7   1       73.22       70.14      5.89 o 
   8   7   1     1377.93     1336.21     29.21 o 
  -8   8   1      904.12      891.60     41.11 o 
  -7   8   1      180.83      197.74     20.09 o 
  -6   8   1      258.84      277.27     12.02 o 
  -5   8   1     3217.60     3211.81     66.29 o 
  -4   8   1     3304.33     3217.95     59.39 o 
  -3   8   1      247.78      236.13      5.66 o 
  -2   8   1       18.34       16.09      2.94 o 
  -1   8   1      485.61      489.92     12.07 o 
   0   8   1        4.94       48.38      6.25 o 
   1   8   1      383.90      441.03     14.95 o 
   2   8   1     1244.51     1288.96     26.97 o 
   3   8   1        0.33        7.07      2.38 o 
   4   8   1      783.87      803.95     15.77 o 
   5   8   1        4.64       11.82      3.84 o 
   6   8   1     1266.97     1238.35     26.51 o 
   7   8   1      299.90      291.97      9.93 o 
  -7   9   1      117.43      129.27      8.20 o 
  -6   9   1       17.86       21.35      6.21 o 
  -5   9   1      254.05      229.91      6.85 o 
  -4   9   1        0.02        3.78      3.37 o 
  -3   9   1     7777.25     8098.27    136.04 o 
  -2   9   1      671.98      682.41     14.04 o 
  -1   9   1     1686.06     1720.31     38.60 o 
   0   9   1     1414.84     1479.02     25.90 o 
   1   9   1     2627.65     2690.31     45.88 o 
   2   9   1      812.39      949.77     22.12 o 
   3   9   1      176.84      165.42      5.81 o 
   4   9   1      288.30      293.33     10.69 o 
   5   9   1     1086.16     1018.62     22.55 o 
   6   9   1        0.30        2.28      5.23 o 
   7   9   1      755.95      760.79     17.60 o 
  -7  10   1       51.95       64.36      6.08 o 
  -6  10   1      217.99      209.78      9.35 o 
  -5  10   1      281.41      279.36      9.00 o 
  -4  10   1     2441.71     2320.80     39.79 o 
  -3  10   1      476.11      491.60     11.88 o 
  -2  10   1      321.19      362.35      9.14 o 
  -1  10   1      156.35      189.51      9.91 o 
   0  10   1      197.81      191.21      6.08 o 
   1  10   1     1185.28     1166.15     26.18 o 
   2  10   1      108.85      109.15      5.53 o 
   3  10   1        1.29       10.94      3.92 o 
   4  10   1      240.24      255.33      7.34 o 
   5  10   1      158.90      168.19      5.49 o 
   6  10   1     2244.29     2249.80     47.49 o 
   7  10   1      333.49      365.97     11.02 o 
  -7  11   1        9.71       19.35      6.39 o 
  -6  11   1      596.40      557.15     17.70 o 
  -5  11   1      155.84      150.02      6.78 o 
  -4  11   1      600.95      569.45     13.19 o 
  -3  11   1      541.60      502.53     12.92 o 
  -2  11   1     1575.22     1543.02     33.12 o 
  -1  11   1      668.99      621.04     14.97 o 
   0  11   1      638.15      666.36     15.51 o 
   1  11   1      689.18      723.56     15.65 o 
   2  11   1     2032.05     2068.25     39.67 o 
   3  11   1        2.99       23.04      4.38 o 
   4  11   1      191.29      216.46      8.60 o 
   5  11   1       17.83       37.42      4.86 o 
   6  11   1       51.53       73.56      5.71 o 
  -6  12   1      660.85      605.30     20.22 o 
  -5  12   1     1625.54     1599.87     31.14 o 
  -4  12   1     1447.68     1416.74     25.36 o 
  -3  12   1        6.69       10.38      4.69 o 
  -2  12   1       26.62       50.72      8.08 o 
  -1  12   1      104.90      119.96      7.36 o 
   0  12   1      115.84      151.43      6.92 o 
   1  12   1     1647.88     1578.04     33.63 o 
   2  12   1       24.46       54.43      7.31 o 
   3  12   1        9.96       25.58      6.55 o 
   4  12   1     1018.18      930.46     21.11 o 
   5  12   1      646.43      620.67     14.87 o 
   6  12   1       97.22       92.77     10.37 o 
  -6  13   1      282.53      269.27     20.40 o 
  -5  13   1       10.54       15.74      6.59 o 
  -4  13   1      199.39      201.72     10.96 o 
  -3  13   1      688.14      642.42     34.52 o 
  -2  13   1      578.50      591.21     13.57 o 
  -1  13   1        2.88       14.83      5.97 o 
   0  13   1        0.03       12.52      5.93 o 
   1  13   1      408.71      426.25     11.95 o 
   2  13   1       23.54       40.20      5.34 o 
   3  13   1      317.90      328.82      9.39 o 
   4  13   1      615.66      566.77     16.40 o 
   5  13   1      118.53       95.10      5.93 o 
  -5  14   1        3.63       50.65     10.64 o 
  -4  14   1      735.85      766.90     17.52 o 
  -3  14   1       65.87       64.97      5.86 o 
  -2  14   1        0.43       22.09      6.11 o 
  -1  14   1        1.10       14.23      8.42 o 
   0  14   1       83.59      108.25      9.73 o 
   1  14   1      151.19      174.81     12.57 o 
   2  14   1       57.44       93.45      7.17 o 
   3  14   1       45.67       54.22      6.52 o 
   4  14   1      224.01      201.70     14.22 o 
   5  14   1      129.24      155.79      8.60 o 
  -4  15   1      925.97      825.22     23.36 o 
  -3  15   1      237.49      242.72     10.08 o 
  -2  15   1      289.43      273.56      8.12 o 
  -1  15   1       73.63       81.24      7.07 o 
   0  15   1        0.24       24.33      7.51 o 
   1  15   1      107.28       89.07      8.97 o 
   2  15   1      362.80      373.48     36.72 o 
   3  15   1        9.26       19.65      7.91 o 
   4  15   1        4.45       20.46      8.08 o 
  -3  16   1        2.26       55.24     13.11 o 
  -2  16   1        6.55       23.48      8.33 o 
  -1  16   1      145.50      187.75      9.39 o 
   0  16   1      296.40      319.31     20.20 o 
   1  16   1       33.88       37.21      8.21 o 
   2  16   1     1251.20     1203.64     28.02 o 
   3  16   1      161.65      159.01     14.01 o 
  -2  17   1      132.97      123.44     10.41 o 
  -1  17   1        1.90       11.09      7.65 o 
   0  17   1        0.01       11.27      7.75 o 
   1  17   1       83.69      112.59     12.00 o 
   2  17   1       45.44       66.22      9.35 o 
  -8   0   2       72.45       95.09     12.55 o 
  -6   0   2      398.13      381.53     14.51 o 
  -4   0   2       23.75       18.36      2.99 o 
  -2   0   2    33888.91    30900.79   1215.80 o 
   0   0   2    23157.75    21880.87    906.35 o 
   2   0   2     7807.89     7242.38    171.32 o 
   4   0   2        8.00       30.52      8.16 o 
   8   0   2        0.32       12.83      7.56 o 
  -9   1   2       53.10       60.84      8.94 o 
  -8   1   2      149.88      157.22     10.83 o 
  -7   1   2     1391.92     1357.02     46.16 o 
  -6   1   2      836.83      918.42     23.37 o 
  -5   1   2     1266.67     1321.09     27.59 o 
  -4   1   2     8412.00     8702.85    154.69 o 
  -3   1   2     4644.56     4063.35     75.13 o 
  -2   1   2    11119.94    10504.58    175.37 o 
  -1   1   2      511.11      388.76      8.35 o 
   0   1   2      247.58      304.50     17.57 o 
   1   1   2      487.72      578.46     10.00 o 
   2   1   2     4481.83     4309.84     72.15 o 
   3   1   2     4460.08     4176.16     76.55 o 
   4   1   2      881.81      852.13     16.35 o 
   5   1   2      425.07      461.61     13.21 o 
   6   1   2      236.17      228.64      8.11 o 
   7   1   2      251.33      191.56     10.08 o 
   8   1   2       10.69       15.93      4.93 o 
  -8   2   2       51.12       60.19     10.09 o 
  -7   2   2      434.13      431.63     12.20 o 
  -6   2   2       15.40       25.29      4.22 o 
  -5   2   2       10.93       22.28      2.50 o 
  -4   2   2     1470.39     1592.96     26.97 o 
  -3   2   2      365.13      365.98      7.87 o 
  -2   2   2    13061.02    13246.36    221.37 o 
  -1   2   2     1101.81     1058.21     19.48 o 
   0   2   2       36.40       29.69      1.51 o 
   1   2   2     1699.70     1601.78     29.75 o 
   2   2   2     2878.43     2757.05     50.57 o 
   3   2   2     1415.98     1548.87     26.18 o 
   4   2   2        1.86        8.17      2.81 o 
   5   2   2     1426.16     1508.98     32.07 o 
   6   2   2        0.31        7.04      6.50 o 
   7   2   2       13.98       24.66      5.53 o 
   8   2   2       14.36       24.14      7.78 o 
  -8   3   2      269.61      297.17     10.36 o 
  -7   3   2      628.64      630.61     20.40 o 
  -6   3   2        0.34        3.91      3.58 o 
  -5   3   2      559.36      527.08     10.37 o 
  -4   3   2     2199.92     2244.93     46.82 o 
  -3   3   2      131.15      136.31      3.24 o 
  -2   3   2      129.68      102.24      3.31 o 
  -1   3   2     1927.03     2146.58     36.20 o 
   0   3   2    14796.74    14304.13    264.25 o 
   1   3   2     2084.95     2179.84     40.03 o 
   2   3   2     4347.91     4160.62     69.66 o 
   3   3   2      709.94      731.05     12.80 o 
   4   3   2     6456.44     6913.38    126.09 o 
   5   3   2      960.17      995.31     23.37 o 
   6   3   2      815.04      865.11     24.45 o 
   7   3   2      196.15      209.90      8.34 o 
   8   3   2      458.84      462.22     14.01 o 
  -8   4   2        0.98       15.66      5.84 o 
  -6   4   2       54.88       59.45      3.56 o 
  -5   4   2       33.39       29.32      2.63 o 
  -4   4   2      596.58      641.58     15.42 o 
  -3   4   2     1683.50     1819.07     30.72 o 
  -2   4   2     1695.10     1519.20     27.98 o 
  -1   4   2      509.96      422.31      9.32 o 
   0   4   2     2149.54     2413.75     44.93 o 
   1   4   2     9283.36     8438.41    153.75 o 
   2   4   2     1704.93     1734.03     29.20 o 
   3   4   2      300.80      306.37      7.57 o 
   4   4   2      265.93      241.94      5.93 o 
   5   4   2       67.49       91.06      4.51 o 
   6   4   2      719.05      741.86     23.95 o 
   7   4   2        7.61        7.45      5.02 o 
   8   4   2       62.86       58.37      8.79 o 
  -8   5   2      492.82      453.34     15.20 o 
  -7   5   2      192.18      195.06     10.33 o 
  -6   5   2      696.08      663.96     18.12 o 
  -5   5   2        3.99       23.69      5.44 o 
  -4   5   2      287.46      285.75      5.68 o 
  -3   5   2     1661.49     1726.88     31.83 o 
  -2   5   2     2952.05     3153.23     53.06 o 
  -1   5   2      883.05      881.87     16.67 o 
   0   5   2     6016.29     5923.80    109.76 o 
   1   5   2      766.15      754.10     13.03 o 
   2   5   2      987.30      994.14     17.68 o 
   3   5   2     4293.10     4201.41    102.06 o 
   4   5   2       96.15      101.78      3.84 o 
   5   5   2      754.04      738.39     16.45 o 
   6   5   2        0.22       11.46      5.35 o 
   7   5   2      211.70      201.04      6.92 o 
   8   5   2        3.17       10.65      4.51 o 
  -8   6   2      114.47      134.68     15.22 o 
  -7   6   2       63.96       68.98      8.43 o 
  -6   6   2      256.93      240.55      6.64 o 
  -5   6   2       34.22       43.31      3.53 o 
  -4   6   2      227.34      229.23      7.74 o 
  -3   6   2       66.07       69.61      2.95 o 
  -2   6   2     1366.50     1150.86     21.99 o 
  -1   6   2      178.77      216.32      5.91 o 
   0   6   2     2817.69     2880.13     48.64 o 
   1   6   2      997.82     1144.39     19.73 o 
   2   6   2     3839.21     3784.19     69.31 o 
   3   6   2      166.19      180.40      5.43 o 
   4   6   2      783.91      710.34     15.75 o 
   5   6   2      334.18      335.99     12.61 o 
   6   6   2      232.18      250.43      8.82 o 
   7   6   2       46.39       48.37      5.36 o 
   8   6   2      139.76      155.13     13.97 o 
  -8   7   2       27.94       33.39      6.91 o 
  -7   7   2       58.43       61.09      5.57 o 
  -6   7   2      157.46      175.96     10.04 o 
  -5   7   2       11.70       24.67      4.26 o 
  -4   7   2      559.08      540.92     10.90 o 
  -3   7   2      125.50      144.30      4.53 o 
  -2   7   2     1335.53     1362.53     28.73 o 
  -1   7   2     4655.30     4943.37     83.23 o 
   0   7   2       72.20      179.38     15.36 o 
   1   7   2     1010.54      925.51     16.23 o 
   2   7   2     1532.75     1459.73     24.98 o 
   3   7   2        8.84        9.64      2.66 o 
   4   7   2      337.50      335.71      9.24 o 
   5   7   2     1423.04     1458.57     42.13 o 
   6   7   2       10.88       19.36      6.75 o 
   7   7   2      556.24      494.44     17.56 o 
  -8   8   2      151.13      134.27     10.25 o 
  -7   8   2      224.93      189.15     10.83 o 
  -6   8   2      425.55      440.02     14.86 o 
  -5   8   2      505.73      533.20     16.58 o 
  -4   8   2      102.63       86.41      3.82 o 
  -3   8   2     1949.27     2039.44     40.91 o 
  -2   8   2       41.03       39.74      5.89 o 
  -1   8   2     1994.80     1927.64     38.39 o 
   0   8   2      836.99      942.91     20.45 o 
   1   8   2     6679.73     6555.09    110.17 o 
   2   8   2       15.45       21.10      3.32 o 
   3   8   2     1342.89     1317.54     28.32 o 
   4   8   2      105.74      129.03      5.74 o 
   5   8   2        0.37        7.72      4.03 o 
   6   8   2       50.37       46.89      5.62 o 
   7   8   2       18.95       18.62      4.36 o 
  -7   9   2      133.46      142.21      7.36 o 
  -6   9   2       35.25       37.91      5.41 o 
  -5   9   2       47.07       58.00      7.01 o 
  -4   9   2       16.71       17.39      5.00 o 
  -3   9   2      854.58      826.01     22.33 o 
  -2   9   2     2070.36     2129.80     36.46 o 
  -1   9   2      875.75      882.77     17.31 o 
   0   9   2     7092.86     7091.28    119.33 o 
   1   9   2      218.99      206.54     10.94 o 
   2   9   2       29.36       30.10      3.01 o 
   3   9   2      435.81      454.27     11.69 o 
   4   9   2        1.00        9.40      5.02 o 
   5   9   2       43.85       39.22      3.89 o 
   6   9   2      253.85      263.89     10.46 o 
   7   9   2        1.64       14.30      4.96 o 
  -7  10   2      194.88      175.18      8.29 o 
  -6  10   2       56.72       67.88      7.52 o 
  -5  10   2     1595.60     1654.35     42.67 o 
  -4  10   2       31.09       45.05      4.24 o 
  -3  10   2      103.20      100.74      5.11 o 
  -2  10   2     1198.57     1240.71     24.59 o 
  -1  10   2      395.09      362.57      8.36 o 
   0  10   2       20.35       20.60      4.21 o 
   1  10   2     1376.52     1359.46     26.72 o 
   2  10   2      529.64      514.95     10.50 o 
   3  10   2      568.31      484.86     17.58 o 
   4  10   2        2.09       21.93      9.78 o 
   5  10   2       32.25       47.53      5.80 o 
   6  10   2      199.00      192.79      8.61 o 
   7  10   2      179.56      162.54     10.30 o 
  -7  11   2      151.72      136.10     10.18 o 
  -6  11   2       31.22       26.82      7.88 o 
  -5  11   2       25.27       32.07      8.11 o 
  -4  11   2       26.77       46.08      4.11 o 
  -3  11   2      138.98      140.06      6.20 o 
  -2  11   2       15.50       25.59      5.28 o 
  -1  11   2     5163.32     5138.98     87.00 o 
   0  11   2       21.43       24.92      5.10 o 
   1  11   2     2224.35     2213.23     38.37 o 
   2  11   2        1.68       14.09      5.03 o 
   3  11   2       28.68       34.57      3.99 o 
   4  11   2        0.27       16.13      4.51 o 
   5  11   2      743.83      691.56     16.74 o 
   6  11   2       74.60       93.18      6.59 o 
  -6  12   2        0.19       18.38      6.21 o 
  -5  12   2      453.96      403.88     19.93 o 
  -4  12   2       24.74       37.10      4.52 o 
  -3  12   2      132.29      137.04      8.29 o 
  -2  12   2      651.98      640.85     13.25 o 
  -1  12   2      813.19      815.37     17.49 o 
   0  12   2     1615.95     1736.42     30.76 o 
   1  12   2      386.51      394.84     10.73 o 
   2  12   2     1788.77     1732.04     33.35 o 
   3  12   2      343.41      294.61     11.10 o 
   4  12   2        5.82        6.84      4.52 o 
   5  12   2        1.18       21.15      6.48 o 
   6  12   2      525.27      461.26     18.77 o 
  -6  13   2       36.82       77.76     11.59 o 
  -5  13   2       27.13       29.17      6.17 o 
  -4  13   2       74.80      105.41      6.87 o 
  -3  13   2       87.49       88.08      8.53 o 
  -2  13   2      366.76      383.82      9.57 o 
  -1  13   2     3776.49     3892.76     73.41 o 
   0  13   2     1898.91     1914.68     38.67 o 
   1  13   2     3007.09     2900.01     55.18 o 
   2  13   2        2.03       20.11     10.15 o 
   3  13   2       40.59       49.84      6.78 o 
   4  13   2       55.45       81.45      8.61 o 
   5  13   2      135.50      116.05      7.10 o 
  -5  14   2      422.67      364.01     10.94 o 
  -4  14   2      105.04      115.99     10.27 o 
  -3  14   2       26.96       31.44      5.43 o 
  -2  14   2      623.84      616.34     20.10 o 
  -1  14   2      378.47      401.98     13.82 o 
   0  14   2      122.05      138.85      9.15 o 
   1  14   2     1622.78     1579.55     35.43 o 
   2  14   2        6.83       15.87      5.46 o 
   3  14   2      151.53      192.35     15.06 o 
   4  14   2       30.44       40.09      6.70 o 
   5  14   2      397.00      394.71     14.04 o 
  -4  15   2        3.60       19.73      8.52 o 
  -3  15   2      376.09      390.86     13.55 o 
  -2  15   2        1.86       20.32      7.32 o 
  -1  15   2      987.69     1059.68     28.72 o 
   0  15   2     1425.06     1465.64     29.43 o 
   1  15   2      291.09      311.88      9.49 o 
   2  15   2        1.16        8.85      6.41 o 
   3  15   2       17.70       31.65      6.48 o 
   4  15   2      149.89      118.20      7.86 o 
  -3  16   2       48.93       62.73      7.31 o 
  -2  16   2      267.78      315.81     12.10 o 
  -1  16   2      712.81      677.36     15.62 o 
   0  16   2      651.30      745.51     23.16 o 
   1  16   2       71.40       88.11      7.93 o 
   2  16   2      632.03      683.99     19.84 o 
   3  16   2        2.12       19.26      8.60 o 
  -2  17   2      258.68      304.65     26.76 o 
  -1  17   2     1111.91     1072.53     22.65 o 
   0  17   2       86.17       89.47      8.78 o 
   1  17   2      560.37      551.28     19.13 o 
   2  17   2      214.89      209.49     11.23 o 
  -9   0   3     2298.79     2122.78     86.93 o 
  -7   0   3      209.90      160.06      9.73 o 
  -5   0   3       68.38       84.34      6.43 o 
  -3   0   3       64.89       27.83      1.55 o 
  -1   0   3       35.10       38.90      2.27 o 
   1   0   3     9843.35     8426.34    208.78 o 
   3   0   3        0.46        1.40      2.45 o 
   5   0   3       42.54       58.62      7.51 o 
   7   0   3     7003.01     7104.58    311.48 o 
  -9   1   3       17.38       38.80      7.76 o 
  -8   1   3      834.19      854.32     61.35 o 
  -7   1   3       10.44       16.65      8.94 o 
  -6   1   3      890.10      873.54     19.47 o 
  -5   1   3      196.67      158.02      5.57 o 
  -4   1   3       22.09       14.33      1.77 o 
  -3   1   3      631.17      665.87     11.48 o 
  -2   1   3    10950.53    10632.30    193.45 o 
  -1   1   3        9.69       20.80      1.78 o 
   0   1   3       75.18       93.59      2.52 o 
   1   1   3     1406.69     1471.13     27.20 o 
   2   1   3     1078.17     1131.78     34.17 o 
   3   1   3      458.94      526.94     10.32 o 
   4   1   3        0.19        3.31      1.87 o 
   5   1   3     2033.97     1855.51     45.14 o 
   6   1   3     2824.48     2738.25     68.67 o 
   7   1   3      250.11      209.37      9.00 o 
   8   1   3      102.40       72.85     10.44 o 
  -8   2   3       17.27       29.62     10.98 o 
  -7   2   3      166.28      173.40      7.73 o 
  -6   2   3      427.79      428.35     15.85 o 
  -5   2   3       22.46       18.86      4.03 o 
  -4   2   3     5435.45     5346.27     94.91 o 
  -3   2   3      222.87      232.19      6.71 o 
  -2   2   3     9034.54     9272.75    155.02 o 
  -1   2   3      907.38      880.11     16.40 o 
   0   2   3     5275.10     5138.65     94.76 o 
   1   2   3      380.31      462.59      9.97 o 
   2   2   3     5406.49     5383.23     98.38 o 
   3   2   3      890.04      881.62     16.80 o 
   4   2   3      223.05      285.60      8.65 o 
   5   2   3      457.53      463.99     11.43 o 
   6   2   3     1304.52     1373.69     34.33 o 
   7   2   3      387.60      394.87     11.45 o 
   8   2   3      438.16      446.28     11.78 o 
  -8   3   3        1.20       35.78     18.83 o 
  -7   3   3       87.57       93.57     22.28 o 
  -6   3   3      752.13      676.63     33.58 o 
  -5   3   3     3616.43     3504.11     71.63 o 
  -4   3   3      484.46      517.98     10.21 o 
  -3   3   3     1390.43     1673.58     35.26 o 
  -2   3   3      371.16      387.65      9.74 o 
  -1   3   3      148.54      136.25      3.57 o 
   0   3   3     1370.94     1239.45     24.08 o 
   1   3   3     1288.12     1349.45     29.49 o 
   2   3   3      180.58      189.50      5.86 o 
   3   3   3     2645.10     2759.75     51.00 o 
   4   3   3      149.30      197.31      5.96 o 
   5   3   3      956.77      938.28     21.06 o 
   6   3   3       42.16       56.52      6.77 o 
   7   3   3      179.74      190.50      8.60 o 
   8   3   3        0.04       16.96      9.09 o 
  -8   4   3      161.54      164.79      9.92 o 
  -7   4   3       29.74       46.90      5.55 o 
  -6   4   3      130.87      155.92      6.23 o 
  -5   4   3     1157.88     1174.71     24.73 o 
  -4   4   3     5470.70     5632.08     94.38 o 
  -3   4   3     2817.46     2670.62     44.96 o 
  -2   4   3     3490.17     3737.84     62.84 o 
  -1   4   3     1304.24     1268.30     21.61 o 
   0   4   3       29.99       55.33      2.49 o 
   1   4   3    11073.67    10857.31    181.38 o 
   2   4   3       44.55       46.52      3.22 o 
   3   4   3       29.52       23.61      1.95 o 
   4   4   3     2072.15     2009.27     42.14 o 
   5   4   3     1034.50     1066.65     22.80 o 
   6   4   3      281.88      252.58      8.04 o 
   7   4   3      398.59      415.16     10.81 o 
   8   4   3       96.55      114.11      7.24 o 
  -8   5   3     1207.21     1014.54     31.49 o 
  -7   5   3      240.97      252.01      9.25 o 
  -6   5   3      696.43      662.54     21.13 o 
  -5   5   3      376.56      378.90      8.12 o 
  -4   5   3     2231.32     2205.82     38.59 o 
  -3   5   3       31.03       57.25      4.99 o 
  -2   5   3       48.84       30.09      2.16 o 
  -1   5   3     3739.38     4048.14     68.10 o 
   0   5   3     1118.68     1038.01     22.47 o 
   1   5   3     3178.67     3236.88     54.32 o 
   2   5   3       60.60       43.14      1.80 o 
   3   5   3     2327.67     2552.27     43.09 o 
   4   5   3       58.09       58.80      2.69 o 
   5   5   3       18.48       25.34      5.76 o 
   6   5   3     2023.75     2211.52     46.34 o 
   7   5   3       74.26       85.01      7.01 o 
   8   5   3       31.84       45.02      5.93 o 
  -8   6   3      376.12      368.17     27.15 o 
  -7   6   3     1498.18     1559.20     37.84 o 
  -6   6   3      825.15      816.21     24.83 o 
  -5   6   3       24.67       21.53      2.77 o 
  -4   6   3     1751.92     1764.89     29.99 o 
  -3   6   3     1783.98     1774.35     32.83 o 
  -2   6   3     1042.26     1173.25     23.52 o 
  -1   6   3     1325.80     1303.30     24.41 o 
   0   6   3      310.39      276.71      6.48 o 
   1   6   3      112.95       98.84      2.92 o 
   2   6   3      181.88      135.34      3.62 o 
   3   6   3      484.77      520.77     10.40 o 
   4   6   3      219.14      211.26      5.57 o 
   5   6   3     1049.42     1005.45     21.61 o 
   6   6   3      232.06      260.48      8.23 o 
   7   6   3      556.33      559.46     20.16 o 
  -8   7   3     1029.42      964.62     30.02 o 
  -7   7   3        5.32       18.17      6.13 o 
  -6   7   3       72.85       79.29      5.54 o 
  -5   7   3      765.91      777.08     17.10 o 
  -4   7   3      441.08      475.26     14.97 o 
  -3   7   3       18.53       21.61      3.84 o 
  -2   7   3        2.24        9.22      3.26 o 
  -1   7   3     1082.79     1098.23     24.46 o 
   0   7   3     1012.37     1137.71     21.74 o 
   1   7   3      444.80      486.74     11.68 o 
   2   7   3      402.74      530.60      9.85 o 
   3   7   3      457.00      483.74      9.05 o 
   4   7   3       83.73       83.83      4.96 o 
   5   7   3      379.52      393.05      8.69 o 
   6   7   3      559.40      572.36     18.85 o 
   7   7   3      189.46      171.64      7.52 o 
  -8   8   3       73.63      103.47      8.90 o 
  -7   8   3     1004.17     1035.90     26.02 o 
  -6   8   3     2235.95     2125.97     51.05 o 
  -5   8   3     2350.14     2323.64     48.05 o 
  -4   8   3       32.18       24.85      2.86 o 
  -3   8   3       40.19       57.66      3.37 o 
  -2   8   3      281.51      343.46     10.34 o 
  -1   8   3      133.50      150.92      8.10 o 
   0   8   3       33.85       39.18      4.44 o 
   1   8   3     2739.00     2680.71     49.44 o 
   2   8   3       82.54       87.75      4.20 o 
   3   8   3     2010.94     2008.03     41.92 o 
   4   8   3     2089.48     2004.20     37.51 o 
   5   8   3      380.37      360.88     10.92 o 
   6   8   3       63.07       55.66      4.63 o 
   7   8   3      105.74      123.29      7.20 o 
  -7   9   3        0.27       13.01      6.09 o 
  -6   9   3       92.97       90.85     15.22 o 
  -5   9   3     4276.87     4355.63     89.18 o 
  -4   9   3      113.98      109.26      4.77 o 
  -3   9   3      473.35      527.64     24.46 o 
  -2   9   3        5.60       14.79      5.66 o 
  -1   9   3       50.69       28.00      3.98 o 
   0   9   3      294.13      285.75      6.91 o 
   1   9   3        2.93       17.17      4.81 o 
   2   9   3        1.81        3.76      2.73 o 
   3   9   3     2471.01     2381.19     44.11 o 
   4   9   3       27.26       26.43      3.62 o 
   5   9   3      141.02      112.85      6.35 o 
   6   9   3       73.68       86.59      5.86 o 
   7   9   3       41.65       60.15     10.77 o 
  -7  10   3      741.44      725.39     23.74 o 
  -6  10   3     2526.75     2507.47     67.11 o 
  -5  10   3       24.32       33.99      5.12 o 
  -4  10   3      448.72      471.66     18.75 o 
  -3  10   3      525.97      464.97     11.34 o 
  -2  10   3      237.43      198.89     10.63 o 
  -1  10   3      675.09      632.94     15.75 o 
   0  10   3      353.04      353.90      8.06 o 
   1  10   3      229.16      228.81     11.88 o 
   2  10   3      191.57      222.83      6.10 o 
   3  10   3       53.35       63.18      5.54 o 
   4  10   3     2585.17     2562.47     50.68 o 
   5  10   3      136.89      162.97      5.78 o 
   6  10   3      128.74      146.86     10.72 o 
  -7  11   3      273.82      233.97      9.72 o 
  -6  11   3        0.71       23.85      7.52 o 
  -5  11   3     1002.13     1000.97     25.17 o 
  -4  11   3       97.17      113.70      6.35 o 
  -3  11   3       11.41       44.38     10.27 o 
  -2  11   3      766.05      773.61     17.81 o 
  -1  11   3      406.32      371.35     10.99 o 
   0  11   3        0.00       28.15      8.04 o 
   1  11   3      180.00      216.69      7.86 o 
   2  11   3       22.36       35.40      5.11 o 
   3  11   3      157.75      145.92      7.11 o 
   4  11   3        0.08       10.94      9.04 o 
   5  11   3       67.96       86.04      6.39 o 
   6  11   3      891.61      831.63     38.16 o 
  -5  12   3      511.10      498.58     19.08 o 
  -4  12   3       98.48      104.49      5.79 o 
  -3  12   3      142.05      126.96      5.89 o 
  -2  12   3       33.36       52.13      5.61 o 
  -1  12   3     1074.51     1061.72     24.38 o 
   0  12   3      585.59      547.41     14.60 o 
   1  12   3     1301.38     1308.56     29.36 o 
   2  12   3      378.97      379.85     11.62 o 
   3  12   3     1043.69      987.08     20.17 o 
   4  12   3       92.68      105.09      6.21 o 
   5  12   3      854.19      821.22     19.44 o 
   6  12   3        4.69       14.30     13.05 o 
  -6  13   3       12.72       26.60      7.65 o 
  -5  13   3      161.84      146.91     11.61 o 
  -4  13   3      470.43      443.93     14.50 o 
  -3  13   3      366.25      305.11     11.21 o 
  -2  13   3      110.91      110.29      7.23 o 
  -1  13   3      856.37     1013.48     30.50 o 
   0  13   3     1133.37     1107.56     29.57 o 
   1  13   3        7.63        7.42      6.29 o 
   2  13   3     1877.40     1720.43     33.92 o 
   3  13   3       68.25       65.65      5.21 o 
   4  13   3       13.68       17.76      5.66 o 
   5  13   3       99.49       94.87      6.99 o 
  -5  14   3        2.82       13.80      7.11 o 
  -4  14   3        3.78       28.10     10.91 o 
  -3  14   3        0.13       12.24      7.78 o 
  -2  14   3       83.05       78.38      8.72 o 
  -1  14   3       15.07       28.02      6.42 o 
   0  14   3       76.04       93.13      8.63 o 
   1  14   3        0.87       21.86      7.33 o 
   2  14   3       26.58       35.45      7.63 o 
   3  14   3      125.36      123.02      6.46 o 
   4  14   3     1921.44     1804.97     87.40 o 
  -4  15   3       14.74       25.36      9.93 o 
  -3  15   3      228.90      225.29     11.18 o 
  -2  15   3      357.71      360.98     17.92 o 
  -1  15   3      304.87      341.74     11.29 o 
   0  15   3      242.51      239.83     41.11 o 
   1  15   3        0.12       25.81      9.15 o 
   2  15   3      208.19      192.04      8.06 o 
   3  15   3      173.03      199.99      8.26 o 
   4  15   3      407.76      336.43     29.81 o 
  -3  16   3       66.65       68.10      7.95 o 
  -2  16   3      452.32      480.26     12.85 o 
  -1  16   3      106.87      130.24      7.66 o 
   0  16   3      163.79      180.70      8.41 o 
   1  16   3        9.81       22.53      6.34 o 
   2  16   3       15.02       46.89      9.06 o 
   3  16   3       65.10       90.08     14.59 o 
  -2  17   3       20.27       52.86      9.77 o 
  -1  17   3       19.41       41.86      9.54 o 
   0  17   3       12.92       30.26      8.55 o 
   1  17   3        2.42       18.52      6.75 o 
  -8   0   4        2.04        6.90      7.53 o 
  -6   0   4      152.96      163.82      9.42 o 
  -4   0   4      171.85      160.86      6.55 o 
  -2   0   4     5989.48     6204.99    177.35 o 
   0   0   4    22606.72    20636.44    486.96 o 
   2   0   4      596.68      637.65     19.17 o 
   4   0   4      568.89      586.07     18.09 o 
   6   0   4      424.64      486.24     19.77 o 
   8   0   4        3.37       13.68      6.93 o 
  -8   1   4       60.08       59.11      7.54 o 
  -7   1   4      370.15      379.69     27.77 o 
  -6   1   4      270.89      281.01      9.54 o 
  -5   1   4      351.00      336.12      8.64 o 
  -4   1   4     2459.29     2724.85     45.82 o 
  -3   1   4      170.47      142.97      5.53 o 
  -2   1   4        0.52        8.00      2.08 o 
  -1   1   4      143.17      150.33      3.33 o 
   0   1   4      568.18      598.81     14.04 o 
   1   1   4     6357.05     5878.27     98.38 o 
   2   1   4     2916.59     2969.72     49.85 o 
   3   1   4      288.91      385.88      8.74 o 
   4   1   4      229.50      223.55      6.97 o 
   5   1   4       26.03       32.45      4.32 o 
   6   1   4      472.49      430.82     23.54 o 
   7   1   4      251.26      283.85     15.13 o 
   8   1   4       37.58       60.40      6.21 o 
  -8   2   4      166.42      184.02     16.63 o 
  -7   2   4      105.75       97.79      7.35 o 
  -6   2   4      231.14      203.82      9.26 o 
  -5   2   4      119.17      129.59      3.80 o 
  -4   2   4     2372.24     2592.27     43.56 o 
  -3   2   4      307.36      320.63      6.31 o 
  -2   2   4       96.10       71.66      2.94 o 
  -1   2   4     3845.30     3491.31     71.94 o 
   0   2   4     6362.88     5900.70    123.56 o 
   1   2   4      448.52      428.16      7.82 o 
   2   2   4      658.42      861.79     16.53 o 
   3   2   4     1121.13     1225.01     29.36 o 
   4   2   4       49.32       85.94      4.61 o 
   5   2   4     1007.83      961.36     31.23 o 
   6   2   4      117.82      134.28      8.88 o 
   7   2   4     1038.71      969.59     22.11 o 
   8   2   4       11.84       16.72      6.43 o 
  -8   3   4      123.74      142.26     10.28 o 
  -6   3   4      492.32      553.81     18.15 o 
  -5   3   4      325.93      368.98      8.94 o 
  -4   3   4     1514.77     1511.99     28.27 o 
  -3   3   4      199.23      177.18      6.66 o 
  -2   3   4     1211.13     1142.68     21.11 o 
  -1   3   4      320.34      353.78      6.92 o 
   0   3   4     2092.55     2024.77     37.81 o 
   1   3   4      481.09      462.73     13.16 o 
   2   3   4     5170.85     4863.68     81.43 o 
   3   3   4      867.33      853.25     16.29 o 
   4   3   4      163.71      140.27      4.21 o 
   5   3   4      130.48      171.69     13.09 o 
   6   3   4       75.33       78.33      8.47 o 
   7   3   4        4.40       20.05      7.34 o 
   8   3   4        9.04       28.20      5.35 o 
  -8   4   4      272.02      240.52     11.32 o 
  -7   4   4       13.03       26.24      7.26 o 
  -6   4   4      455.27      447.10     17.48 o 
  -5   4   4      114.87      129.61      8.16 o 
  -4   4   4      618.03      697.99     17.92 o 
  -3   4   4     1567.52     1588.17     27.00 o 
  -2   4   4      600.78      615.29     15.58 o 
  -1   4   4     2618.57     2584.46     47.47 o 
   0   4   4     3323.45     3148.41     74.72 o 
   1   4   4      241.53      260.17      9.11 o 
   2   4   4     1597.52     1730.96     33.10 o 
   3   4   4     2151.55     2199.97     41.38 o 
   4   4   4       68.12       47.39      3.90 o 
   5   4   4        1.05        9.12      7.70 o 
   6   4   4        8.18       25.10      4.08 o 
   7   4   4        0.13       13.79      4.60 o 
  -8   5   4       15.54       82.85     21.97 o 
  -7   5   4        0.01        9.78     11.14 o 
  -6   5   4        0.63       17.49      8.72 o 
  -5   5   4      205.46      210.89      6.90 o 
  -4   5   4     1640.12     1753.69     29.78 o 
  -3   5   4     2808.77     3174.66     77.23 o 
  -2   5   4     8898.24     9247.21    154.92 o 
  -1   5   4       83.99       49.85      2.99 o 
   0   5   4      133.04      139.27      3.45 o 
   1   5   4     7329.14     6820.10    142.90 o 
   2   5   4      584.29      583.19     11.45 o 
   3   5   4      535.96      510.69     13.62 o 
   4   5   4        0.84        4.63      2.11 o 
   5   5   4       23.43       38.28      4.02 o 
   6   5   4       33.83       40.31      4.89 o 
   7   5   4       57.22       58.31      5.35 o 
  -8   6   4      299.61      361.17     20.24 o 
  -7   6   4      134.65      159.27      7.69 o 
  -6   6   4       27.93       22.54      7.68 o 
  -5   6   4      361.20      396.41      9.93 o 
  -4   6   4      492.25      441.64      9.00 o 
  -3   6   4      854.56      960.28     18.70 o 
  -2   6   4      900.16      962.87     18.59 o 
  -1   6   4     5504.05     6019.24    110.34 o 
   0   6   4     4703.37     4841.67     89.83 o 
   1   6   4     5595.44     5846.68    112.70 o 
   2   6   4     2586.46     2323.05     43.49 o 
   3   6   4      169.93      212.03      6.44 o 
   4   6   4      941.01      975.42     21.83 o 
   5   6   4       90.19       80.89      6.49 o 
   6   6   4       14.26       16.61      3.97 o 
   7   6   4      283.00      272.47      8.76 o 
  -8   7   4       29.04       63.39     19.46 o 
  -7   7   4      641.63      716.65     24.45 o 
  -6   7   4       40.32       50.70      6.38 o 
  -5   7   4       17.18       23.63      4.74 o 
  -4   7   4       11.53       18.07      3.19 o 
  -3   7   4     1933.40     2056.72     34.97 o 
  -2   7   4      607.43      595.92     13.45 o 
  -1   7   4     1557.28     1493.93     25.85 o 
   0   7   4      495.97      441.42     14.77 o 
   1   7   4     2676.26     2573.52     43.54 o 
   2   7   4     1754.43     1799.97     66.46 o 
   3   7   4       36.47       43.58      2.59 o 
   4   7   4        9.24       13.45      2.76 o 
   5   7   4      826.82      802.02     17.65 o 
   6   7   4       47.69       62.70      5.21 o 
   7   7   4      199.29      219.13     11.28 o 
  -7   8   4      483.51      513.25     15.07 o 
  -6   8   4       85.38      104.26      6.00 o 
  -5   8   4      119.79      137.67      6.18 o 
  -4   8   4      821.43      818.02     18.04 o 
  -3   8   4      572.35      619.20     11.64 o 
  -2   8   4       75.68       76.37      5.40 o 
  -1   8   4     3362.16     3437.31     58.08 o 
   0   8   4        5.51       11.62      3.25 o 
   1   8   4      230.75      214.36      6.77 o 
   2   8   4     2834.37     2926.15     54.06 o 
   3   8   4     2968.93     2651.83     49.17 o 
   4   8   4      654.22      688.50     18.73 o 
   5   8   4      139.31      137.64      6.15 o 
   6   8   4        1.86       13.73      5.36 o 
   7   8   4      136.76      140.44      9.53 o 
  -7   9   4      759.12      770.83     23.88 o 
  -6   9   4      193.06      179.51     16.32 o 
  -5   9   4      421.01      401.17     12.04 o 
  -4   9   4       21.35       38.29      5.44 o 
  -3   9   4        0.48       23.16      5.73 o 
  -2   9   4     4635.97     4519.75     76.26 o 
  -1   9   4       43.84       67.00      4.55 o 
   0   9   4        7.29       22.84      3.88 o 
   1   9   4       65.64       87.08      6.48 o 
   2   9   4       86.76      126.06      8.39 o 
   3   9   4      251.75      262.26     12.03 o 
   4   9   4     2363.63     2261.03     47.92 o 
   5   9   4       31.84       44.35      6.24 o 
   6   9   4      443.78      461.38     19.67 o 
  -7  10   4      173.35      180.35      8.24 o 
  -6  10   4      177.97      167.59     10.98 o 
  -5  10   4      546.78      611.86     17.71 o 
  -4  10   4      869.76      881.09     19.60 o 
  -3  10   4     1093.58     1110.51     19.82 o 
  -2  10   4      141.68      163.90      5.53 o 
  -1  10   4      316.95      344.22      9.25 o 
   0  10   4       11.65       12.95      6.24 o 
   1  10   4      145.77      155.41      8.56 o 
   2  10   4      988.50     1040.17     27.54 o 
   3  10   4     1651.40     1475.07     36.60 o 
   4  10   4      149.65      139.37      7.88 o 
   5  10   4      599.95      571.01     14.26 o 
   6  10   4      880.05      823.08     33.85 o 
  -6  11   4       75.14       86.26      8.30 o 
  -5  11   4       93.79       85.48      6.61 o 
  -4  11   4      367.51      385.07      9.35 o 
  -3  11   4     1502.35     1522.31     26.80 o 
  -2  11   4      164.96      155.26      6.55 o 
  -1  11   4     2012.23     1934.73     37.44 o 
   0  11   4        2.99       23.60      7.30 o 
   1  11   4     1585.94     1610.56     31.89 o 
   2  11   4      433.84      403.79     18.52 o 
   3  11   4       39.36       40.35      6.73 o 
   4  11   4      782.00      779.84     18.26 o 
   5  11   4     1050.23     1074.74     27.59 o 
   6  11   4      158.36      172.33     15.38 o 
  -6  12   4      233.10      226.94     14.59 o 
  -5  12   4        0.28       19.41     12.34 o 
  -4  12   4     1075.11      957.51     21.64 o 
  -3  12   4      370.66      409.70     13.39 o 
  -2  12   4      221.51      288.66      8.94 o 
  -1  12   4        4.78       35.68      5.35 o 
   0  12   4     2464.62     2565.88     55.66 o 
   1  12   4      191.59      172.53      6.61 o 
   2  12   4     1385.37     1407.81     31.47 o 
   3  12   4      498.25      517.28     12.26 o 
   4  12   4      682.78      611.99     20.52 o 
   5  12   4        5.92       13.06      6.56 o 
  -5  13   4        6.83       15.52      6.63 o 
  -4  13   4      310.81      282.79     11.37 o 
  -3  13   4     1075.82     1025.71     23.48 o 
  -2  13   4     2860.42     3039.12     57.62 o 
  -1  13   4     1932.50     1742.47     38.41 o 
   0  13   4        3.63       12.72      5.75 o 
   1  13   4      114.28      132.54     10.19 o 
   2  13   4      174.24      177.53     14.98 o 
   3  13   4       26.81       32.78      5.87 o 
   5  13   4        0.09        6.60      6.46 o 
  -5  14   4      661.46      547.66     20.30 o 
  -4  14   4        3.26       10.75      5.99 o 
  -3  14   4     2128.63     2053.13     44.41 o 
  -2  14   4       13.13        6.32      7.97 o 
  -1  14   4       66.27       77.53      7.65 o 
   0  14   4      403.77      397.05     12.84 o 
   1  14   4        0.91        9.30      5.64 o 
   2  14   4      249.90      221.55      9.08 o 
   3  14   4      951.96     1001.38     26.86 o 
   4  14   4        0.75       39.72      9.72 o 
  -3  15   4       49.76       48.84      8.83 o 
  -2  15   4       79.63      108.07      7.42 o 
  -1  15   4      106.75      119.01      6.74 o 
   0  15   4      982.93     1011.09     25.25 o 
   1  15   4        0.15        3.60      5.65 o 
   2  15   4      311.44      295.44     11.24 o 
   3  15   4      309.66      259.39      8.81 o 
  -3  16   4        8.83       39.30     10.12 o 
  -2  16   4      125.26      127.42     14.18 o 
  -1  16   4      248.45      229.06     10.80 o 
   0  16   4      625.07      677.72     16.33 o 
   1  16   4       31.69       48.81      8.71 o 
   2  16   4      473.53      489.65     18.67 o 
  -1  17   4      408.30      403.20     15.73 o 
   0  17   4      165.87      170.68      9.99 o 
  -7   0   5        5.04       11.93      6.90 o 
  -5   0   5     2533.05     2503.71     72.06 o 
  -3   0   5      587.22      540.30     13.15 o 
  -1   0   5      345.29      423.32     10.50 o 
   1   0   5      994.58     1009.66     24.50 o 
   3   0   5     3866.42     4128.46     98.27 o 
   5   0   5     1844.62     1920.53     59.47 o 
   7   0   5     2668.06     2546.57     75.35 o 
  -8   1   5      203.95      262.02     17.26 o 
  -7   1   5     1297.60     1289.42     37.50 o 
  -6   1   5     1582.51     1497.13     42.61 o 
  -5   1   5      122.33      113.95      4.10 o 
  -4   1   5     2365.72     2479.74     41.68 o 
  -3   1   5       46.13       42.05      1.69 o 
  -2   1   5       96.06      134.16      4.50 o 
  -1   1   5     4918.23     4899.46     81.96 o 
   0   1   5     3905.73     4062.60     74.24 o 
   1   1   5      804.29      791.93     13.63 o 
   2   1   5      908.49     1080.51     21.62 o 
   3   1   5     1693.94     1658.13     34.48 o 
   4   1   5     3806.16     3874.91     65.27 o 
   5   1   5     1074.01     1044.15     22.75 o 
   6   1   5      370.34      370.95     14.77 o 
   7   1   5       91.50       87.93      8.08 o 
  -8   2   5      233.03      230.67     15.38 o 
  -7   2   5       83.83      101.98     11.14 o 
  -6   2   5     2353.47     2547.33     72.12 o 
  -5   2   5      335.89      357.73      8.04 o 
  -4   2   5     1501.74     1405.35     29.63 o 
  -3   2   5       44.14       61.60      2.47 o 
  -2   2   5      711.76      604.36     15.34 o 
  -1   2   5        2.33       13.94      2.80 o 
   0   2   5      452.33      452.45      9.10 o 
   1   2   5      918.95     1029.43     21.54 o 
   2   2   5       29.88       28.70      2.40 o 
   3   2   5      328.79      291.30      8.65 o 
   4   2   5      641.81      697.80     15.53 o 
   5   2   5      852.22      861.87     19.18 o 
   6   2   5     1783.57     1772.08     38.82 o 
   7   2   5       48.55       55.77      7.61 o 
  -8   3   5       54.06       58.93     13.34 o 
  -7   3   5     1955.53     1998.19     80.66 o 
  -6   3   5     2481.45     2465.21     73.12 o 
  -5   3   5       50.25       80.34     10.98 o 
  -4   3   5     2743.90     2932.88     53.86 o 
  -3   3   5      199.22      200.52      6.89 o 
  -2   3   5     3578.76     3508.31     64.19 o 
  -1   3   5     1251.15     1164.65     26.86 o 
   0   3   5     4635.16     4646.29     97.44 o 
   1   3   5      551.84      638.02     11.15 o 
   2   3   5      164.61      129.72      4.05 o 
   3   3   5     1690.27     1582.56     29.56 o 
   4   3   5       84.38      113.92     12.24 o 
   5   3   5     1652.32     1669.58     36.97 o 
   6   3   5       76.03       73.61      5.84 o 
   7   3   5      821.70      832.64     28.49 o 
  -8   4   5      400.50      365.93     20.40 o 
  -7   4   5        0.14        2.70      8.37 o 
  -6   4   5     1121.99     1066.57     31.82 o 
  -5   4   5      654.45      651.25     18.26 o 
  -4   4   5     1130.47     1216.26     25.43 o 
  -3   4   5     1473.64     1476.15     27.34 o 
  -2   4   5      915.12      829.51     17.42 o 
  -1   4   5     1498.70     1666.95     36.76 o 
   0   4   5      101.58      158.59      4.48 o 
   1   4   5       48.64       37.35      1.88 o 
   2   4   5      641.38      654.96     16.77 o 
   3   4   5      800.38      781.56     15.27 o 
   4   4   5        4.60       14.76      3.96 o 
   5   4   5       99.68      104.86      5.60 o 
   6   4   5      233.45      244.16     19.14 o 
   7   4   5      408.36      398.37     12.48 o 
  -8   5   5     1065.00     1010.93     30.93 o 
  -7   5   5        6.63       17.36      9.57 o 
  -6   5   5     4921.15     4836.01    113.40 o 
  -5   5   5        1.41        2.21      3.90 o 
  -4   5   5       25.99       45.26      3.40 o 
  -3   5   5     1558.05     1582.71     32.68 o 
  -2   5   5      138.10      106.06      3.81 o 
  -1   5   5     3032.29     3187.52     53.80 o 
   0   5   5      172.70      183.19      7.89 o 
   1   5   5      470.20      502.97     12.35 o 
   2   5   5      178.71      238.24      5.72 o 
   3   5   5        5.26       10.10      2.20 o 
   4   5   5     1048.32     1068.20     26.27 o 
   5   5   5       28.83       40.42      4.52 o 
   6   5   5        6.78        6.39      4.05 o 
   7   5   5      401.08      422.75     13.01 o 
  -8   6   5       31.82       52.91     10.14 o 
  -7   6   5       32.19       38.12      7.75 o 
  -6   6   5      232.06      193.22      7.27 o 
  -5   6   5     3601.37     3598.98     73.74 o 
  -4   6   5      335.16      377.87     27.30 o 
  -3   6   5      268.36      290.21      6.72 o 
  -2   6   5       61.82       73.05      3.70 o 
  -1   6   5        0.86        6.34      2.74 o 
   0   6   5       22.31       37.54      5.06 o 
   1   6   5       28.40       43.26      5.90 o 
   2   6   5       29.13       40.68      5.85 o 
   3   6   5      924.44      897.25     19.87 o 
   4   6   5        0.60        6.22      3.05 o 
   5   6   5       98.91      115.39      6.80 o 
   6   6   5        1.21       -0.24      5.67 o 
   7   6   5       42.47       38.88      6.80 o 
  -8   7   5        3.08       17.00      8.36 o 
  -7   7   5      945.14      926.12     29.37 o 
  -6   7   5       29.13       43.79      7.76 o 
  -5   7   5       12.44       28.01      5.02 o 
  -4   7   5     2129.50     2138.14     40.08 o 
  -3   7   5      106.66       73.61      3.97 o 
  -2   7   5      587.03      560.49     11.97 o 
  -1   7   5      493.01      463.74      9.06 o 
   0   7   5       20.32        7.64      2.63 o 
   1   7   5       49.11       60.17      3.38 o 
   2   7   5        1.85        7.19      1.96 o 
   3   7   5      821.45      810.53     15.74 o 
   4   7   5       29.90       39.54      6.59 o 
   5   7   5     1320.17     1311.91     41.59 o 
   6   7   5     1172.82     1196.26     30.96 o 
   7   7   5       40.46       54.01     10.59 o 
  -7   8   5      126.01      133.08     14.91 o 
  -6   8   5       15.35       29.50     14.28 o 
  -5   8   5      141.92      128.17      6.07 o 
  -4   8   5       66.39       70.46      4.94 o 
  -3   8   5      192.09      206.53      8.50 o 
  -2   8   5      464.08      428.22      9.08 o 
  -1   8   5      432.18      405.54     12.13 o 
   0   8   5       77.57       89.92      3.94 o 
   1   8   5      762.02      764.84     18.64 o 
   2   8   5     1641.80     1614.44     48.59 o 
   3   8   5        0.02        6.34      4.14 o 
   4   8   5      134.89      160.78      6.02 o 
   5   8   5      750.62      783.24     19.63 o 
   6   8   5      458.35      477.87     15.39 o 
  -7   9   5      622.36      601.41     49.74 o 
  -6   9   5      130.76      116.12     17.89 o 
  -5   9   5      108.05      127.29      6.37 o 
  -4   9   5        2.52       15.39      3.84 o 
  -3   9   5     3626.57     3547.63     72.55 o 
  -2   9   5       83.85       88.58      7.86 o 
  -1   9   5      638.12      644.34     15.11 o 
   0   9   5     1038.87      957.32     19.19 o 
   1   9   5      265.90      262.14     10.00 o 
   2   9   5      498.84      481.05     31.07 o 
   3   9   5        2.55        9.36      3.47 o 
   4   9   5      266.48      271.30     12.80 o 
   5   9   5      159.23      153.31      7.35 o 
   6   9   5       23.64       29.32      7.16 o 
  -7  10   5      120.80      123.56     10.69 o 
  -6  10   5       40.72       58.45      6.71 o 
  -5  10   5       10.90       23.11      5.10 o 
  -4  10   5      251.53      266.12     15.06 o 
  -3  10   5      584.25      522.49     17.71 o 
  -2  10   5      105.32      112.76      4.68 o 
  -1  10   5      220.77      239.75      8.09 o 
   0  10   5        2.40        4.96      4.03 o 
   1  10   5      413.25      391.00     13.39 o 
   2  10   5      391.79      332.44     10.75 o 
   3  10   5      140.48      117.29      5.36 o 
   4  10   5       14.90       40.81      6.03 o 
   5  10   5      521.20      470.66     12.41 o 
   6  10   5      472.23      445.33     25.42 o 
  -6  11   5       24.15       30.80      6.84 o 
  -5  11   5       24.62       10.22      7.46 o 
  -4  11   5     2392.61     2321.26     68.77 o 
  -3  11   5      602.52      583.37     14.45 o 
  -2  11   5     1234.27     1151.38     26.16 o 
  -1  11   5      326.95      318.84      9.58 o 
   0  11   5      243.07      246.10      7.67 o 
   1  11   5      209.03      219.61      7.36 o 
   2  11   5        0.69        9.85      3.99 o 
   3  11   5      143.08      123.38      6.66 o 
   4  11   5      599.50      587.65     15.05 o 
   5  11   5      102.89      101.64      8.50 o 
  -6  12   5        4.64        4.24      7.21 o 
  -5  12   5      991.86      980.35     26.21 o 
  -4  12   5       92.28       95.40     12.55 o 
  -3  12   5      164.43      166.90      7.32 o 
  -2  12   5       39.97       43.59      7.63 o 
  -1  12   5      714.61      676.21     16.57 o 
   0  12   5       63.78       76.53      6.23 o 
   1  12   5      537.28      500.50     16.65 o 
   2  12   5      524.88      536.42     12.99 o 
   3  12   5      148.68      153.47      8.82 o 
   4  12   5      122.08      125.53     27.30 o 
   5  12   5      781.73      744.97     18.18 o 
  -5  13   5      114.08      120.09     11.14 o 
  -4  13   5      118.38      135.33     10.17 o 
  -3  13   5     1322.97     1264.83     40.02 o 
  -2  13   5        5.24        5.89      5.49 o 
  -1  13   5      502.50      508.28     13.25 o 
   0  13   5      399.88      375.40     18.92 o 
   1  13   5      575.45      588.48     24.70 o 
   2  13   5      163.80      218.02     20.10 o 
   3  13   5      259.93      237.18      8.59 o 
   4  13   5      659.42      603.51     15.34 o 
  -5  14   5       77.27       99.49      8.73 o 
  -4  14   5      731.06      707.24     20.20 o 
  -3  14   5      116.09      133.63      8.48 o 
  -2  14   5      267.53      278.75     12.66 o 
  -1  14   5      175.26      156.80     11.37 o 
   0  14   5        1.16       13.20      6.19 o 
   1  14   5       58.61       59.55      6.77 o 
   2  14   5      141.10      155.15      9.31 o 
   3  14   5        8.88       36.14      7.98 o 
   4  14   5       12.54       27.22      9.15 o 
  -4  15   5      392.28      383.31     16.50 o 
  -3  15   5     1890.74     1955.79     42.78 o 
  -2  15   5       66.46       86.98      8.81 o 
  -1  15   5       32.07       27.01      6.04 o 
   0  15   5      115.08      123.58     16.83 o 
   1  15   5      120.24      127.13      7.53 o 
   2  15   5      490.95      493.22     16.90 o 
   3  15   5        0.99       15.18      6.17 o 
  -3  16   5       11.67       31.41      7.49 o 
  -2  16   5      161.33      149.15     11.20 o 
  -1  16   5       53.23       70.05      6.60 o 
   0  16   5       28.32       49.26      8.19 o 
   1  16   5        0.46        5.67      8.31 o 
   2  16   5      144.87      198.55      9.00 o 
  -8   0   6      366.87      370.95     17.89 o 
  -6   0   6       57.21       43.62      5.65 o 
  -4   0   6     1660.66     1772.06     87.87 o 
  -2   0   6     9739.45     9309.95    265.91 o 
   0   0   6      171.72      143.14      7.63 o 
   2   0   6       46.83       30.97      5.75 o 
   4   0   6      867.67      711.46     31.70 o 
   6   0   6       12.27       18.09      6.56 o 
  -8   1   6      379.67      386.14     16.48 o 
  -7   1   6       56.06       59.43      6.78 o 
  -6   1   6      208.96      205.16     21.81 o 
  -5   1   6     1069.81      969.76     20.22 o 
  -4   1   6       74.15       52.83      5.00 o 
  -3   1   6     1016.88     1100.00     22.68 o 
  -2   1   6        1.70        4.17      2.00 o 
  -1   1   6     2441.17     2502.70     45.91 o 
   0   1   6      458.37      489.11      9.52 o 
   1   1   6       98.67       79.71      2.58 o 
   2   1   6       36.79       60.85      4.10 o 
   3   1   6     1137.83     1102.97     19.14 o 
   4   1   6       98.08       97.92      4.72 o 
   5   1   6      246.01      270.22     11.61 o 
   6   1   6      317.76      344.53      9.69 o 
   7   1   6        5.65       12.79      6.27 o 
  -8   2   6       85.24       86.66      7.09 o 
  -7   2   6      187.24      192.10     14.59 o 
  -6   2   6        8.25       16.95      7.22 o 
  -5   2   6      246.89      252.21      6.31 o 
  -4   2   6      100.58      114.07      4.02 o 
  -3   2   6     2807.91     2794.66     70.55 o 
  -2   2   6     3132.33     3196.27     58.58 o 
  -1   2   6       15.48        3.93      1.64 o 
   0   2   6      145.86      163.00      3.65 o 
   1   2   6     1935.68     2072.13     38.19 o 
   2   2   6      180.17      121.40      3.90 o 
   3   2   6     1495.71     1343.47     32.17 o 
   4   2   6       39.31       37.19      3.63 o 
   5   2   6     3191.29     3289.59     67.96 o 
   6   2   6        1.90        3.76      5.34 o 
   7   2   6      891.29      872.57     19.77 o 
  -8   3   6      140.13      177.02      8.21 o 
  -7   3   6      133.99      131.83      7.98 o 
  -6   3   6        7.31       18.72      7.69 o 
  -5   3   6        1.70        8.21      3.17 o 
  -4   3   6      305.50      281.66      5.91 o 
  -3   3   6        6.29       20.19      2.06 o 
  -2   3   6      345.70      396.02      9.04 o 
  -1   3   6      202.94      215.65      5.54 o 
   0   3   6     1517.11     1482.09     38.05 o 
   1   3   6        3.21        9.52      1.93 o 
   2   3   6     3074.07     2835.58     47.78 o 
   3   3   6      286.34      250.57      7.03 o 
   4   3   6     1888.55     1861.65     38.83 o 
   5   3   6     1111.79     1129.18     24.64 o 
   6   3   6      264.57      255.65      8.23 o 
   7   3   6     1141.15     1111.47     25.07 o 
  -8   4   6      780.99      718.38     51.63 o 
  -7   4   6       43.57       34.42      5.34 o 
  -6   4   6     1267.72     1263.18     51.78 o 
  -5   4   6      407.64      421.32     11.84 o 
  -4   4   6     2464.92     2507.97     61.12 o 
  -3   4   6       35.08       46.11      4.08 o 
  -2   4   6     3240.16     3260.06     77.33 o 
  -1   4   6       57.47       75.38      2.15 o 
   0   4   6        5.90       11.29      3.17 o 
   1   4   6     2412.30     2369.19     40.11 o 
   2   4   6       60.87       48.42      2.79 o 
   3   4   6        2.00        7.66      3.07 o 
   4   4   6      325.26      310.83      7.82 o 
   5   4   6       54.84       58.59      4.58 o 
   6   4   6        7.81       17.96      5.47 o 
   7   4   6        0.16       11.44      7.52 o 
  -8   5   6      516.68      467.67     21.65 o 
  -7   5   6      146.35      109.84     18.83 o 
  -6   5   6      806.22      766.97     23.94 o 
  -5   5   6     1770.64     1844.51     38.34 o 
  -4   5   6       84.08      109.31      4.43 o 
  -3   5   6     1464.39     1448.46     26.99 o 
  -2   5   6      314.54      266.28      6.20 o 
  -1   5   6     3804.57     3676.94     68.54 o 
   0   5   6     2519.96     2274.10     42.70 o 
   1   5   6        5.96       18.57      3.80 o 
   2   5   6       88.09       78.44      3.60 o 
   3   5   6     2549.82     2465.18     41.92 o 
   4   5   6       60.12       61.27      6.12 o 
   5   5   6       28.03       36.31      7.20 o 
   6   5   6       93.09      110.04      8.82 o 
   7   5   6        2.97       15.27      6.75 o 
  -8   6   6      122.72      137.60     12.37 o 
  -7   6   6      254.51      276.52     23.69 o 
  -6   6   6       76.36       88.91     10.67 o 
  -5   6   6      520.50      536.52     13.45 o 
  -4   6   6       12.61       17.71      3.24 o 
  -3   6   6     1397.10     1445.28     27.29 o 
  -2   6   6     3702.61     3675.94     67.68 o 
  -1   6   6     2058.15     2098.90     39.69 o 
   0   6   6      241.69      194.39      6.42 o 
   1   6   6     1727.07     1740.39     33.11 o 
   2   6   6      478.78      483.77     17.47 o 
   3   6   6      406.16      434.74     10.24 o 
   4   6   6      894.64      861.28     19.59 o 
   5   6   6      242.31      264.20     10.25 o 
   6   6   6        8.98       19.74      6.61 o 
   7   6   6      170.62      162.33      8.97 o 
  -7   7   6      570.60      464.90     34.36 o 
  -6   7   6      162.45      158.78     18.36 o 
  -5   7   6       51.70       44.54      4.67 o 
  -4   7   6      534.02      493.68     11.75 o 
  -3   7   6      248.27      278.41     10.13 o 
  -2   7   6      215.52      237.54      7.64 o 
  -1   7   6     5328.31     5213.08    127.29 o 
   0   7   6        5.75       12.35      4.65 o 
   1   7   6      935.89      881.65     18.41 o 
   2   7   6      884.05      955.81     24.74 o 
   3   7   6      275.47      253.72     10.60 o 
   4   7   6      184.42      193.26     10.15 o 
   5   7   6       84.85       71.85      6.96 o 
   6   7   6       33.34       43.60      5.94 o 
  -7   8   6      128.54      105.81     10.09 o 
  -6   8   6       37.84       36.28      9.73 o 
  -5   8   6      105.33      132.27      7.21 o 
  -4   8   6       24.01       34.60      4.09 o 
  -3   8   6      582.81      609.48     14.37 o 
  -2   8   6       26.80       47.40      6.05 o 
  -1   8   6      199.97      212.09     14.00 o 
   0   8   6     1905.36     1770.51     44.78 o 
   1   8   6     5981.67     5742.35    106.85 o 
   2   8   6     3919.47     3913.85     73.05 o 
   3   8   6     1293.82     1220.26     24.09 o 
   4   8   6      103.40      105.22      8.29 o 
   5   8   6       23.52       28.04      6.47 o 
   6   8   6        1.66       10.10      7.19 o 
  -7   9   6       39.57       53.98     10.67 o 
  -6   9   6      541.75      582.06     29.19 o 
  -5   9   6       98.36      104.34      9.06 o 
  -4   9   6       83.32       84.78      4.62 o 
  -3   9   6      355.11      367.30     14.03 o 
  -2   9   6      280.65      218.75     10.65 o 
  -1   9   6        3.16       20.86      8.84 o 
   0   9   6     1261.40     1167.16     23.16 o 
   1   9   6      274.58      261.72      7.92 o 
   2   9   6     2756.93     2724.23     51.53 o 
   3   9   6      720.65      720.12     16.78 o 
   4   9   6      694.86      619.10     15.08 o 
   5   9   6       10.00       23.59      8.88 o 
   6   9   6       18.84       41.15      8.00 o 
  -7  10   6       40.36       56.49     11.61 o 
  -6  10   6        7.64       21.00      8.31 o 
  -5  10   6      502.58      505.74     15.19 o 
  -4  10   6        0.58       12.53      4.24 o 
  -3  10   6       47.68       65.49      5.59 o 
  -2  10   6      448.79      483.05     17.58 o 
  -1  10   6       77.14       87.48      6.05 o 
   0  10   6     1589.56     1531.15     30.11 o 
   1  10   6     4018.95     3787.66     95.71 o 
   2  10   6     1581.15     1557.10     34.91 o 
   3  10   6      370.33      351.24      8.77 o 
   4  10   6      333.97      287.93     11.21 o 
   5  10   6       66.76       63.39     11.39 o 
  -6  11   6      207.81      203.31     18.36 o 
  -5  11   6      129.18      157.25     10.20 o 
  -4  11   6      521.51      505.58     15.67 o 
  -3  11   6      105.84      116.60      8.25 o 
  -2  11   6      112.38      120.61      9.64 o 
  -1  11   6     1725.30     1696.81     56.61 o 
   0  11   6      333.18      350.65     11.51 o 
   1  11   6      354.24      299.38     10.15 o 
   2  11   6      157.15      159.07      7.90 o 
   3  11   6      364.17      368.44     10.68 o 
   4  11   6        0.24       18.50      8.54 o 
   5  11   6       59.72       73.04      7.51 o 
  -6  12   6      216.16      200.12     11.32 o 
  -5  12   6      288.60      284.54     10.59 o 
  -4  12   6      257.25      240.27     13.32 o 
  -3  12   6        3.53        2.98      5.16 o 
  -2  12   6       80.95       96.80      6.28 o 
  -1  12   6      392.41      413.93     13.23 o 
   0  12   6     1713.95     1637.99     47.51 o 
   1  12   6       57.33       71.61      7.04 o 
   2  12   6     1428.47     1323.55     29.65 o 
   3  12   6       53.12       56.59      5.16 o 
   4  12   6      220.64      205.08     11.21 o 
   5  12   6        3.40       17.16      6.80 o 
  -5  13   6      240.68      236.17     13.80 o 
  -4  13   6      359.37      402.26     12.85 o 
  -3  13   6      245.42      214.87     13.54 o 
  -2  13   6       37.60       32.91      8.24 o 
  -1  13   6      608.84      602.13     17.30 o 
   0  13   6     1796.56     1741.80     34.51 o 
   1  13   6      316.56      302.93     10.33 o 
   2  13   6        0.69       21.58      6.74 o 
   3  13   6       16.03       52.02      5.74 o 
   4  13   6       91.44      102.73      9.96 o 
  -4  14   6      693.80      574.03     15.18 o 
  -3  14   6       35.98       62.67     11.37 o 
  -2  14   6      464.50      466.61     35.93 o 
  -1  14   6       11.66       11.53      7.53 o 
   0  14   6      242.51      244.65      9.22 o 
   1  14   6     1125.39     1114.41     25.87 o 
   2  14   6      192.64      162.51      6.49 o 
   3  14   6      169.40      173.53      9.43 o 
  -3  15   6      151.96      170.34     13.45 o 
  -2  15   6     1064.55     1038.50     25.71 o 
  -1  15   6      679.18      654.14     25.67 o 
   0  15   6     1529.70     1429.93     36.69 o 
   1  15   6      192.18      179.15      9.55 o 
   2  15   6      617.34      582.16     17.87 o 
  -1  16   6       13.34       41.56      8.07 o 
   0  16   6      643.35      614.53     14.98 o 
   1  16   6      192.83      193.32     11.46 o 
  -7   0   7      148.09      175.43     10.67 o 
  -5   0   7      470.13      429.40     25.73 o 
  -3   0   7     2048.89     1889.34     54.52 o 
  -1   0   7      171.63      207.56      7.23 o 
   1   0   7     1108.01     1078.96     43.94 o 
   3   0   7       75.33       90.78      5.31 o 
   5   0   7      108.30      100.35      7.98 o 
   7   0   7      354.17      404.41     15.53 o 
  -8   1   7      408.96      401.11     31.54 o 
  -7   1   7        8.89       15.91      6.32 o 
  -6   1   7      312.04      315.02     10.32 o 
  -5   1   7     1051.75     1091.82     37.73 o 
  -4   1   7      113.45       87.11      5.61 o 
  -3   1   7      219.45      234.84      5.06 o 
  -2   1   7     3474.48     3417.37     62.40 o 
  -1   1   7      653.88      674.25     11.82 o 
   0   1   7     2749.32     3171.02     72.66 o 
   1   1   7       18.89       13.50      2.45 o 
   2   1   7     1403.97     1468.11     27.82 o 
   3   1   7      426.62      478.63      9.98 o 
   4   1   7       78.60       93.96      4.73 o 
   5   1   7       62.97       85.77      6.02 o 
   6   1   7      628.56      593.02     17.89 o 
   7   1   7        1.53       19.60      8.47 o 
  -8   2   7       44.47       65.51      6.61 o 
  -7   2   7      745.77      690.96     27.93 o 
  -6   2   7       24.57       28.97      4.36 o 
  -5   2   7      493.77      464.83     15.22 o 
  -4   2   7     7947.51     8138.06    164.67 o 
  -3   2   7      120.60      110.15      3.75 o 
  -2   2   7     3117.98     3344.51     67.94 o 
  -1   2   7      152.75      170.22      5.06 o 
   0   2   7      190.71      160.75      5.04 o 
   1   2   7       30.43       21.24      2.17 o 
   2   2   7     1002.11      934.71     17.83 o 
   3   2   7      656.10      658.92     13.28 o 
   4   2   7      103.99      123.42      5.48 o 
   5   2   7       28.45       39.14      4.74 o 
   6   2   7      318.79      320.86     12.84 o 
   7   2   7      648.74      703.63     23.95 o 
  -8   3   7      385.14      353.13     12.43 o 
  -7   3   7      168.85      140.28      7.43 o 
  -6   3   7     1274.73     1164.21     71.71 o 
  -5   3   7     3614.47     3702.55     75.32 o 
  -4   3   7      158.22      171.41      5.87 o 
  -3   3   7      563.95      547.76     13.66 o 
  -2   3   7      153.30      140.39      4.77 o 
  -1   3   7      889.03      876.98     23.68 o 
   0   3   7      898.07      840.47     16.36 o 
   1   3   7      352.62      319.95      8.24 o 
   2   3   7      191.70      181.66      8.20 o 
   3   3   7     2285.14     2268.48     45.61 o 
   4   3   7        0.45        1.41      4.00 o 
   5   3   7      149.43      160.78     11.41 o 
   6   3   7      121.81      139.04     18.99 o 
   7   3   7       79.67       94.22      8.12 o 
  -8   4   7      413.19      350.17     12.64 o 
  -7   4   7        2.03        1.00      8.63 o 
  -6   4   7      528.37      487.02     27.30 o 
  -5   4   7      516.12      557.07     12.80 o 
  -4   4   7     1102.70     1161.03     21.89 o 
  -3   4   7     2066.94     2049.02     48.07 o 
  -2   4   7       77.27       87.98      3.01 o 
  -1   4   7      281.92      340.89      7.46 o 
   0   4   7       28.30       26.24      2.24 o 
   1   4   7     1399.00     1428.41     30.64 o 
   2   4   7      290.34      321.85      8.74 o 
   3   4   7      764.15      792.92     18.16 o 
   4   4   7     1221.43     1147.99     25.21 o 
   5   4   7       67.74       70.50     15.85 o 
   6   4   7      157.55      165.21      8.87 o 
   7   4   7      172.81      204.04      8.78 o 
  -7   5   7       17.38       21.89      8.00 o 
  -6   5   7        5.99        8.45      6.25 o 
  -5   5   7        7.00       16.12      3.67 o 
  -4   5   7        6.82       23.75      3.53 o 
  -3   5   7       13.27       29.17      4.98 o 
  -2   5   7      400.31      427.27     11.01 o 
  -1   5   7      369.23      386.76     10.99 o 
   0   5   7      420.29      399.42     17.73 o 
   1   5   7        0.04        6.07      2.60 o 
   2   5   7      113.43      115.13      4.61 o 
   3   5   7        3.49       16.28      4.37 o 
   4   5   7      509.49      474.79     17.94 o 
   5   5   7      467.84      471.91     15.66 o 
   6   5   7      535.06      570.61     16.54 o 
  -7   6   7      966.23      953.75     28.71 o 
  -6   6   7       12.06       19.07      9.89 o 
  -5   6   7       33.36       47.70      5.44 o 
  -4   6   7       82.41       86.69      6.68 o 
  -3   6   7      781.19      711.26     18.52 o 
  -2   6   7       75.20       64.73      5.46 o 
  -1   6   7      136.68      142.69      5.20 o 
   0   6   7      113.45      104.60      7.20 o 
   1   6   7       45.98       97.60     19.14 o 
   2   6   7      841.20      824.46     16.70 o 
   3   6   7     1318.27     1365.29     29.50 o 
   4   6   7      283.40      269.47      9.15 o 
   5   6   7       10.11       33.48     21.81 o 
   6   6   7      635.28      654.88     22.36 o 
  -7   7   7       81.83      102.16      8.35 o 
  -6   7   7     1292.99     1286.38     63.71 o 
  -5   7   7       42.80       57.53      5.74 o 
  -4   7   7      578.55      581.03     13.84 o 
  -3   7   7     2189.24     2149.77     53.44 o 
  -2   7   7       20.75       34.29      8.47 o 
  -1   7   7      237.53      271.97      9.65 o 
   0   7   7     1046.19      962.45     21.68 o 
   1   7   7     1048.70      940.61     21.34 o 
   2   7   7       21.68       24.56      4.48 o 
   3   7   7        0.21        5.19      4.65 o 
   4   7   7      687.70      732.29     20.98 o 
   5   7   7      120.27      136.95     12.72 o 
   6   7   7      647.65      679.08     24.08 o 
  -7   8   7      610.14      678.51     32.32 o 
  -6   8   7      360.80      359.34     19.14 o 
  -5   8   7       87.76      108.73      7.65 o 
  -4   8   7     1075.56     1119.53     43.07 o 
  -3   8   7      197.91      224.99      7.87 o 
  -2   8   7      137.95      132.55      7.85 o 
  -1   8   7      786.10      765.65     17.73 o 
   0   8   7      201.91      220.43      9.65 o 
   1   8   7      661.54      700.44     14.94 o 
   2   8   7       40.69       52.71      6.89 o 
   3   8   7     1676.46     1724.33     33.36 o 
   4   8   7     1117.57     1170.08     25.99 o 
   5   8   7      328.67      317.32     12.71 o 
   6   8   7       32.58       48.68      9.03 o 
  -7   9   7      189.03      219.37     15.69 o 
  -6   9   7       19.96       10.04     16.01 o 
  -5   9   7     1991.75     2048.07     61.10 o 
  -3   9   7       27.95       48.15      6.75 o 
  -2   9   7        7.81       10.20      4.82 o 
  -1   9   7       21.54       16.26      6.55 o 
   0   9   7      104.43      140.04      9.78 o 
   1   9   7      799.84      822.69     16.96 o 
   2   9   7      384.35      372.62     10.75 o 
   3   9   7      297.95      275.85      8.47 o 
   4   9   7      153.40      167.09     12.62 o 
   5   9   7     1165.23     1188.54     38.50 o 
  -6  10   7      442.99      461.02     23.85 o 
  -5  10   7      458.91      506.00     18.50 o 
  -4  10   7        1.35       16.99      5.84 o 
  -3  10   7      869.21      821.55     19.31 o 
  -2  10   7      236.42      231.34     11.11 o 
  -1  10   7       64.58       90.25      5.04 o 
   0  10   7       51.66       70.78      4.70 o 
   1  10   7      147.21      150.40      8.58 o 
   2  10   7       14.32       24.01      6.07 o 
   3  10   7      671.25      665.12     14.27 o 
   4  10   7      221.15      274.72     11.61 o 
   5  10   7      121.17      136.83     25.73 o 
  -6  11   7     1423.46     1341.93     41.37 o 
  -5  11   7      351.93      371.27     21.34 o 
  -4  11   7      332.55      335.88     20.24 o 
  -3  11   7      125.19      145.25      8.41 o 
  -2  11   7      152.37      144.35     14.13 o 
  -1  11   7       26.70       44.93      9.10 o 
   0  11   7        0.56       18.22      6.70 o 
   1  11   7       35.22       50.18      5.52 o 
   2  11   7      632.67      640.95     14.20 o 
   3  11   7      241.35      222.92      7.19 o 
   4  11   7       96.08       74.75     14.91 o 
   5  11   7      293.95      289.91     13.33 o 
  -5  12   7        1.40       20.38      7.62 o 
  -4  12   7        6.73       19.32      5.08 o 
  -3  12   7       56.62       73.90      7.01 o 
  -2  12   7      356.97      411.27     19.16 o 
  -1  12   7      864.19      924.02     25.62 o 
   0  12   7      124.51      117.73      8.29 o 
   1  12   7      358.13      308.74     13.68 o 
   2  12   7       14.78       16.81      4.68 o 
   3  12   7     1523.10     1570.48     37.24 o 
   4  12   7       72.95       65.87      6.12 o 
  -5  13   7      420.68      459.14     27.93 o 
  -4  13   7        5.72       28.76      7.52 o 
  -3  13   7       31.26       35.13      5.75 o 
  -2  13   7      522.23      526.44     40.33 o 
  -1  13   7      262.62      256.19      9.54 o 
   0  13   7        4.40       22.10      6.40 o 
   1  13   7      171.70      203.89      7.49 o 
   2  13   7       68.88      121.14     25.73 o 
   3  13   7       70.76       53.64      6.19 o 
  -4  14   7        0.55       17.26      6.94 o 
  -3  14   7      221.35      209.06     10.96 o 
  -2  14   7      131.60      131.29      8.41 o 
  -1  14   7       52.68       74.00      7.79 o 
   0  14   7       75.52       76.98      8.87 o 
   1  14   7       54.06       54.88      5.17 o 
   2  14   7      140.58      162.47      9.26 o 
   3  14   7       21.21       56.95     11.61 o 
  -3  15   7       20.05       31.45      6.96 o 
  -2  15   7        9.32       17.58     11.53 o 
  -1  15   7      170.01      178.13     10.74 o 
   0  15   7      159.72      203.36     29.81 o 
   1  15   7       63.23       72.57     11.19 o 
  -8   0   8        2.25       16.01     10.36 o 
  -6   0   8      243.79      228.47     11.61 o 
  -4   0   8      977.79      970.87     29.11 o 
  -2   0   8       85.43       74.68      4.29 o 
   0   0   8     1742.35     1602.75     38.73 o 
   2   0   8     1072.38      972.62     30.07 o 
   4   0   8       84.33      113.85      8.80 o 
   6   0   8        4.51        4.92      7.98 o 
  -8   1   8      128.83      121.56     18.05 o 
  -7   1   8       37.87       33.15      9.26 o 
  -6   1   8        0.14       14.82      4.15 o 
  -5   1   8      675.64      689.49     29.19 o 
  -4   1   8      361.23      359.14     33.89 o 
  -3   1   8      145.09      165.95      4.92 o 
  -2   1   8        3.16        6.94      2.36 o 
  -1   1   8      384.38      353.50      8.63 o 
   0   1   8     3851.48     4028.11     73.68 o 
   1   1   8     4539.29     4387.72     90.66 o 
   2   1   8      362.17      364.50      8.62 o 
   3   1   8      118.09      130.58      5.89 o 
   4   1   8       42.30       49.79      4.34 o 
   5   1   8      241.63      228.40      9.08 o 
   6   1   8      191.00      156.62      8.77 o 
  -8   2   8        0.30        1.41      5.55 o 
  -7   2   8       36.27       43.94      6.38 o 
  -6   2   8       23.86       26.41      4.99 o 
  -5   2   8      829.27      818.82     17.54 o 
  -4   2   8       32.37       35.96      4.67 o 
  -3   2   8       61.43       70.18      3.23 o 
  -2   2   8      263.50      246.21      6.09 o 
  -1   2   8     5940.76     6148.75    113.82 o 
   0   2   8      275.78      220.97      5.71 o 
   1   2   8       45.11       60.18      3.69 o 
   2   2   8      520.49      483.61     11.87 o 
   3   2   8      522.91      484.62     13.33 o 
   4   2   8      181.82      191.57      6.41 o 
   5   2   8       29.76       39.86      5.79 o 
   6   2   8        9.10       19.16      8.81 o 
  -8   3   8      233.00      238.32     16.48 o 
  -7   3   8        2.99       21.60      5.20 o 
  -6   3   8      661.71      634.40     19.19 o 
  -5   3   8      340.70      328.03     13.05 o 
  -4   3   8       53.24       69.86      6.59 o 
  -3   3   8      170.41      164.50      5.30 o 
  -2   3   8      318.39      292.43     17.42 o 
  -1   3   8      944.51      901.77     19.61 o 
   0   3   8     2720.30     2587.03     48.53 o 
   1   3   8     2229.53     2145.91     45.04 o 
   2   3   8      524.26      519.37     13.81 o 
   3   3   8     1116.46     1190.52     26.12 o 
   4   3   8      183.50      152.81      7.25 o 
   5   3   8      761.76      689.21     22.75 o 
   6   3   8       35.32       47.06      8.33 o 
  -8   4   8      110.36      121.77     15.06 o 
  -7   4   8        0.41       16.10      8.94 o 
  -6   4   8       43.55       42.95      6.12 o 
  -5   4   8        2.41        7.72      5.30 o 
  -4   4   8      615.50      657.05     17.09 o 
  -3   4   8       88.19      118.28      6.06 o 
  -2   4   8      104.43       85.79      5.87 o 
  -1   4   8     1221.08     1183.81     29.16 o 
   0   4   8      822.18      846.22     18.98 o 
   1   4   8     1087.27     1094.44     21.40 o 
   2   4   8       59.54      107.23      7.95 o 
   3   4   8     2189.75     2212.98     41.98 o 
   4   4   8      257.44      271.47     22.60 o 
   5   4   8       28.97       47.84      7.58 o 
   6   4   8      180.76      162.83     10.52 o 
  -7   5   8        0.52       19.14      8.79 o 
  -6   5   8      623.02      530.38     24.17 o 
  -5   5   8      873.88      866.78     22.00 o 
  -4   5   8      278.54      304.89      9.33 o 
  -3   5   8      187.62      172.20      6.04 o 
  -2   5   8     2208.31     2026.90     55.13 o 
  -1   5   8        0.82        5.79      2.05 o 
   0   5   8      118.04      136.12     10.01 o 
   1   5   8     5237.85     4893.39     91.11 o 
   2   5   8      578.17      539.56     15.83 o 
   3   5   8      374.05      374.28      9.15 o 
   4   5   8        0.40        8.89      6.42 o 
   5   5   8       21.43       29.27     10.15 o 
   6   5   8      255.32      234.51     10.21 o 
  -7   6   8       71.72       93.52     10.67 o 
  -6   6   8       40.27       34.84     11.61 o 
  -5   6   8        0.59       15.38      6.36 o 
  -4   6   8      118.50      120.52      6.18 o 
  -3   6   8      160.93      153.22      9.93 o 
  -2   6   8      972.30      956.73     32.29 o 
  -1   6   8      790.40      768.19     15.78 o 
   0   6   8     1148.17     1181.27     23.58 o 
   1   6   8        0.00       32.26      7.61 o 
   2   6   8     1891.62     2038.44     38.98 o 
   3   6   8       40.57       53.25      9.15 o 
   4   6   8      175.32      182.37      9.02 o 
   5   6   8       19.00       21.49      5.86 o 
   6   6   8      313.41      304.98     10.88 o 
  -7   7   8      119.37      150.95     15.06 o 
  -6   7   8      271.07      275.55     16.32 o 
  -5   7   8     1362.17     1347.60     73.12 o 
  -4   7   8      240.56      283.28     10.94 o 
  -3   7   8     3951.10     3952.82     82.61 o 
  -2   7   8      228.82      233.59      9.79 o 
  -1   7   8      982.80     1055.58     36.17 o 
   0   7   8     3509.48     3597.51     67.76 o 
   1   7   8      223.45      221.20      6.65 o 
   2   7   8      961.30      925.88     18.85 o 
   3   7   8      229.37      233.44      8.23 o 
   4   7   8        0.90        5.60      4.07 o 
   5   7   8      226.01      214.40     10.22 o 
  -7   8   8       14.40       19.77     10.98 o 
  -6   8   8       74.17       78.77     11.30 o 
  -5   8   8        0.04       19.19     11.77 o 
  -4   8   8      158.18      147.88      6.69 o 
  -3   8   8       99.10       98.01      6.82 o 
  -2   8   8       98.71      102.68      6.96 o 
  -1   8   8     1094.26      993.32     26.96 o 
   0   8   8      870.54      837.87     17.69 o 
   1   8   8        5.03       25.24     10.68 o 
   2   8   8       44.24       52.73      9.92 o 
   3   8   8      440.10      465.32     10.62 o 
   4   8   8      143.27      138.02      8.13 o 
   5   8   8       43.64       54.10      6.92 o 
  -6   9   8      107.49      134.32     17.89 o 
  -5   9   8      601.27      619.71     22.20 o 
  -4   9   8      386.72      317.19     10.68 o 
  -3   9   8        0.04       32.21     14.20 o 
  -2   9   8     2431.68     2260.91     55.85 o 
  -1   9   8      516.73      512.45     14.68 o 
   0   9   8       36.81       63.80     11.95 o 
   1   9   8       30.97       44.61      5.87 o 
   2   9   8      124.96      103.19      5.93 o 
   3   9   8       91.49       84.23      7.19 o 
   4   9   8      923.89      938.86     21.85 o 
   5   9   8        2.28       13.30      6.67 o 
  -6  10   8        1.37       19.72      7.99 o 
  -5  10   8       20.65       36.55      8.20 o 
  -4  10   8        6.40       13.95      5.62 o 
  -3  10   8       40.94       48.51      5.66 o 
  -2  10   8      385.32      402.45     14.00 o 
  -1  10   8     1239.67     1293.53     37.30 o 
   0  10   8     1270.31     1231.95     31.93 o 
   1  10   8      209.93      200.03      8.37 o 
   2  10   8       60.79       65.60      7.10 o 
   3  10   8      244.16      287.19      8.01 o 
   4  10   8       20.15       19.96      5.52 o 
  -5  11   8      283.86      275.84     11.21 o 
  -4  11   8       57.73       46.28      5.63 o 
  -3  11   8     1313.21     1261.72     33.51 o 
  -2  11   8      254.25      273.22     12.60 o 
  -1  11   8      403.61      414.52     14.12 o 
   0  11   8       56.56       61.89      4.88 o 
   1  11   8      170.38      195.73      8.45 o 
   2  11   8       49.32       41.96      5.88 o 
   3  11   8      771.85      756.19     23.65 o 
   4  11   8      314.87      326.68     13.02 o 
  -5  12   8       68.88       84.41      8.88 o 
  -4  12   8      242.46      241.39     10.19 o 
  -3  12   8      108.99      111.02      9.29 o 
  -2  12   8      292.54      329.97     21.70 o 
  -1  12   8       64.12       74.91     10.97 o 
   0  12   8      380.53      386.42     12.77 o 
   1  12   8        1.34       11.07      5.49 o 
   2  12   8     1224.45     1254.37     25.54 o 
   3  12   8       25.87       34.25      6.24 o 
  -4  13   8      248.83      253.26     12.59 o 
  -3  13   8      194.35      190.17     11.40 o 
  -2  13   8      949.47      893.89     21.90 o 
  -1  13   8        0.75       21.78      8.63 o 
   0  13   8        0.91       23.74     10.18 o 
   1  13   8      166.34      184.58      8.70 o 
   2  13   8       42.76       44.82      5.39 o 
   3  13   8       93.37       95.63      7.10 o 
  -3  14   8      352.32      405.00     33.89 o 
  -2  14   8       58.77       72.18      8.14 o 
  -1  14   8      144.18      163.12     12.37 o 
   0  14   8       40.19       67.22     14.12 o 
   1  14   8      218.72      226.54     14.48 o 
   2  14   8      141.56      119.85      7.57 o 
  -1  15   8      224.40      232.54     10.32 o 
   0  15   8      365.98      350.46     18.99 o 
  -7   0   9      267.60      258.29     14.12 o 
  -5   0   9     2149.28     2361.35     68.71 o 
  -3   0   9       99.22      136.02      6.18 o 
  -1   0   9      118.39      121.65      5.36 o 
   1   0   9       21.55       28.24      4.09 o 
   3   0   9       23.56       37.01      6.28 o 
   5   0   9     1709.21     1746.49     75.95 o 
  -8   1   9      349.26      392.86     14.42 o 
  -7   1   9     1226.25     1081.96     68.89 o 
  -6   1   9       75.90       89.58      6.75 o 
  -5   1   9      192.09      193.60      9.40 o 
  -4   1   9      923.93      948.68     28.76 o 
  -3   1   9       24.74       30.25      3.12 o 
  -2   1   9        1.25        8.40      4.72 o 
  -1   1   9      129.06      146.38      4.90 o 
   0   1   9       40.67       43.27      2.83 o 
   1   1   9       18.87       31.16      5.30 o 
   2   1   9      318.12      350.75      7.75 o 
   3   1   9       32.73       29.57      3.81 o 
   4   1   9     1276.19     1310.91     28.87 o 
   5   1   9        0.68        4.65      5.44 o 
   6   1   9        1.40       10.41     10.83 o 
  -7   2   9       40.46       36.06      7.15 o 
  -6   2   9     3893.17     3899.96    109.63 o 
  -5   2   9        5.97        7.93      3.19 o 
  -4   2   9     4746.42     4684.75     95.03 o 
  -3   2   9      409.42      475.30     14.91 o 
  -2   2   9       27.67       30.87      4.76 o 
  -1   2   9       10.52       25.84      6.07 o 
   0   2   9       12.79       21.74      5.44 o 
   1   2   9        1.46        6.60      3.14 o 
   2   2   9        4.05        6.74      3.02 o 
   3   2   9      167.14      187.11      5.57 o 
   4   2   9      514.61      555.10     15.94 o 
   5   2   9      121.35      118.63     13.49 o 
   6   2   9      269.17      253.10     12.55 o 
  -7   3   9     1591.92     1627.71     46.82 o 
  -5   3   9        4.12       11.36      4.53 o 
  -4   3   9     1784.67     1650.55     40.06 o 
  -3   3   9      542.90      542.12     14.85 o 
  -2   3   9     1758.92     1742.39     42.71 o 
  -1   3   9      574.17      593.45     15.58 o 
   0   3   9       87.17       90.79      3.82 o 
   1   3   9      213.38      215.51     12.24 o 
   2   3   9       49.00       61.48      4.09 o 
   3   3   9      277.79      282.47      9.70 o 
   4   3   9       17.19       26.50      5.23 o 
   5   3   9        6.13       35.47      6.58 o 
   6   3   9      101.26       99.89      7.77 o 
  -7   4   9      144.18      151.27     11.61 o 
  -6   4   9      377.90      322.62     17.57 o 
  -5   4   9      533.78      526.48     14.60 o 
  -4   4   9       59.04       56.94      7.65 o 
  -3   4   9       48.66       81.21     10.20 o 
  -2   4   9     1034.47     1073.49     27.85 o 
  -1   4   9      143.79      116.64     10.04 o 
   0   4   9       14.15       16.25      2.72 o 
   1   4   9     1067.44     1063.24     20.82 o 
   2   4   9      137.47      137.20      5.52 o 
   3   4   9      692.25      630.09     15.02 o 
   4   4   9       69.09       66.38      6.62 o 
   5   4   9      764.74      707.38     32.95 o 
   6   4   9      212.48      227.07     21.50 o 
  -7   5   9      158.06      193.32     15.06 o 
  -6   5   9      199.68      202.42     12.55 o 
  -5   5   9      159.60      176.53     10.39 o 
  -4   5   9      394.12      422.35     12.52 o 
  -3   5   9      209.77      219.42     10.96 o 
  -2   5   9      241.44      261.67     10.56 o 
  -1   5   9      363.81      401.72     12.41 o 
   0   5   9      610.41      596.86     14.97 o 
   1   5   9     1385.28     1476.35     28.79 o 
   2   5   9     1123.52     1113.81     25.32 o 
   3   5   9       19.31       34.05      5.61 o 
   4   5   9     1808.76     1924.41     47.55 o 
   5   5   9        6.19        2.33     10.83 o 
  -7   6   9      295.20      302.22     19.77 o 
  -6   6   9      131.63      165.08     12.55 o 
  -5   6   9      819.44      821.02     28.63 o 
  -4   6   9      461.17      432.34     12.91 o 
  -3   6   9     1204.09     1149.73     25.49 o 
  -2   6   9      278.14      272.32     12.26 o 
  -1   6   9      626.87      651.92     16.21 o 
   0   6   9       77.99       81.47      4.36 o 
   1   6   9      612.05      599.23     14.45 o 
   2   6   9       79.93       73.98      9.89 o 
   3   6   9      507.54      512.67     15.12 o 
   4   6   9       48.65       52.85      5.88 o 
   5   6   9      823.72      745.76     25.82 o 
  -7   7   9      729.22      769.21     34.84 o 
  -6   7   9       47.03       56.18     14.75 o 
  -5   7   9       47.27       58.36      8.36 o 
  -4   7   9     1665.89     1732.25     56.12 o 
  -3   7   9      752.97      719.54     17.26 o 
  -2   7   9        0.84       13.56      7.84 o 
  -1   7   9      581.44      565.50     16.45 o 
   0   7   9      105.98      106.83      8.91 o 
   1   7   9     1310.87     1362.72     30.03 o 
   2   7   9       19.03       30.80     10.20 o 
   3   7   9      776.31      738.85     22.10 o 
   4   7   9      106.51       87.78      7.84 o 
   5   7   9      179.29      219.06     11.39 o 
  -6   8   9      126.10      165.08     14.44 o 
  -5   8   9       12.54       20.71     13.18 o 
  -4   8   9       26.43       34.16      7.85 o 
  -3   8   9      405.23      395.28     15.42 o 
  -2   8   9      251.86      288.43     12.69 o 
  -1   8   9      592.27      640.36     17.05 o 
   0   8   9      478.24      486.30     15.44 o 
   1   8   9      581.74      523.52     17.50 o 
   2   8   9       41.51       64.01      6.20 o 
   3   8   9       78.95       79.39      6.65 o 
   4   8   9       13.93       22.61      6.62 o 
   5   8   9      127.22      141.19      8.32 o 
  -6   9   9      115.86      126.16     14.12 o 
  -5   9   9     1007.03      936.67     37.97 o 
  -4   9   9       36.38       37.47     15.34 o 
  -3   9   9      923.22      898.37     30.91 o 
  -2   9   9       48.80      121.45     26.36 o 
  -1   9   9        9.92       73.76     11.86 o 
   0   9   9       60.36       66.06     10.99 o 
   1   9   9      808.17      791.74     19.02 o 
   2   9   9       23.07       32.04      7.97 o 
   3   9   9      128.50      127.06      7.13 o 
   4   9   9      109.38      119.94      8.70 o 
  -5  10   9      874.21      908.54     29.62 o 
  -4  10   9       38.15       58.79      8.61 o 
  -3  10   9       29.49       47.68      5.62 o 
  -2  10   9      204.06      222.83      9.92 o 
  -1  10   9       15.60       44.25      8.74 o 
   0  10   9        1.45        3.75      8.85 o 
   1  10   9       11.51       29.14     13.38 o 
   2  10   9      306.39      325.86      9.75 o 
   3  10   9      120.76      130.95      5.72 o 
   4  10   9       27.54       34.69      5.48 o 
  -5  11   9       35.36       33.79     10.19 o 
  -4  11   9     1727.52     1709.88     43.35 o 
  -3  11   9       67.07       87.67      6.80 o 
  -2  11   9       55.73       57.01      6.43 o 
  -1  11   9      139.75      146.48      9.76 o 
   0  11   9       66.49       75.52     12.41 o 
   1  11   9       81.77       66.99      7.14 o 
   2  11   9       72.20       60.10      6.92 o 
   3  11   9       86.70       87.73      7.08 o 
  -4  12   9      132.72      121.98     10.92 o 
  -3  12   9     1011.36     1011.92     24.72 o 
  -2  12   9      348.49      318.92     11.47 o 
  -1  12   9     1414.18     1358.22     40.27 o 
   0  12   9       16.73       32.73     11.37 o 
   1  12   9      817.74      742.86     19.35 o 
   2  12   9       96.58       97.34      7.79 o 
   3  12   9      144.21      131.42      8.18 o 
  -3  13   9      304.35      337.81     18.53 o 
  -2  13   9       59.67       59.74      7.48 o 
  -1  13   9       27.14       29.12     11.55 o 
   0  13   9       22.18       54.30      8.20 o 
   1  13   9     1003.86     1024.39     38.60 o 
   2  13   9       24.71       41.03      5.75 o 
  -2  14   9     1354.22     1233.22     30.94 o 
  -1  14   9        1.77       15.32      8.77 o 
   0  14   9      212.10      215.67     11.62 o 
  -6   0  10      476.86      479.85     22.28 o 
  -4   0  10      458.47      484.94     15.81 o 
  -2   0  10     1055.27      848.61     37.97 o 
   0   0  10      267.60      235.25      9.27 o 
   2   0  10      161.76      165.80     10.67 o 
   4   0  10     1224.78     1321.68     41.16 o 
  -7   1  10       36.05       22.35      6.43 o 
  -6   1  10        0.02       13.05      5.57 o 
  -5   1  10      219.11      233.09     12.37 o 
  -4   1  10      531.14      518.08     14.46 o 
  -3   1  10      194.62      189.27      9.68 o 
  -2   1  10      578.13      613.79     23.07 o 
  -1   1  10     1103.89     1072.95     23.17 o 
   0   1  10     1083.60     1069.46     20.69 o 
   1   1  10       85.06      111.03      6.17 o 
   2   1  10      609.34      606.47     14.46 o 
   3   1  10      426.63      366.92     10.90 o 
   4   1  10       43.29       53.05      6.08 o 
   5   1  10      203.10      248.15     11.44 o 
  -7   2  10      537.51      569.61     26.99 o 
  -6   2  10      105.58      123.34      9.73 o 
  -5   2  10      105.95       99.80     10.04 o 
  -4   2  10      101.71      126.78      7.84 o 
  -3   2  10     3108.23     2932.51     70.23 o 
  -2   2  10      102.87       71.67      5.73 o 
  -1   2  10      488.46      506.11     14.26 o 
   0   2  10     1217.71     1180.80     25.73 o 
   1   2  10      783.91      809.14     21.10 o 
   2   2  10      937.01      926.96     18.71 o 
   3   2  10     1713.92     1751.66     37.44 o 
   4   2  10       44.16       36.58      5.44 o 
   5   2  10     1094.77     1081.60     37.50 o 
  -7   3  10      299.36      296.89     18.83 o 
  -6   3  10      144.58      150.64     11.30 o 
  -5   3  10       34.46       45.96      5.40 o 
  -4   3  10       92.47       96.88      8.60 o 
  -3   3  10      198.69      190.66      8.02 o 
  -2   3  10     1418.68     1379.65     34.16 o 
  -1   3  10       24.19       25.66      4.60 o 
   0   3  10      539.24      521.68     29.97 o 
   1   3  10      304.49      344.68     10.98 o 
   2   3  10     2807.72     2802.39     52.80 o 
   3   3  10       45.74       49.88      7.02 o 
   4   3  10      172.13      174.97      9.44 o 
   5   3  10        0.42       13.24      5.79 o 
  -7   4  10       43.44       41.11      9.10 o 
  -6   4  10      656.80      622.33     28.87 o 
  -5   4  10      178.37      223.14     17.89 o 
  -4   4  10      531.40      540.42     22.41 o 
  -3   4  10      138.24      152.78      7.74 o 
  -2   4  10      626.23      658.49     18.33 o 
  -1   4  10      712.82      711.06     19.65 o 
   0   4  10      181.38      210.26      8.87 o 
   1   4  10     3374.29     3447.33     64.66 o 
   2   4  10      214.62      222.41      6.58 o 
   3   4  10        1.39       11.20      4.57 o 
   4   4  10     1611.10     1592.62     35.03 o 
   5   4  10      128.87      128.36     14.44 o 
  -7   5  10       63.42       54.92      9.73 o 
  -6   5  10        3.67       18.20     12.24 o 
  -5   5  10        2.69       15.37      5.22 o 
  -4   5  10        0.18       16.30      6.50 o 
  -3   5  10       89.67       93.19      7.34 o 
  -2   5  10       57.79       57.69      7.25 o 
  -1   5  10     2265.72     2161.14     53.18 o 
   0   5  10      139.47      133.70      9.79 o 
   1   5  10      128.10      142.98     10.55 o 
   2   5  10      152.63      142.73     10.74 o 
   3   5  10       30.85       49.84      4.65 o 
   4   5  10      133.47      152.59     15.00 o 
   5   5  10       61.40       70.78      6.78 o 
  -6   6  10       14.35       27.62      9.42 o 
  -5   6  10      153.27      166.65     13.49 o 
  -4   6  10     1132.11     1158.11     29.44 o 
  -3   6  10     1783.91     1793.93     44.68 o 
  -2   6  10     3352.63     3368.67     81.24 o 
  -1   6  10     1888.62     1907.66     47.83 o 
   0   6  10       27.90       50.62      7.44 o 
   1   6  10        8.76       10.56      5.28 o 
   2   6  10       51.98       58.37      6.70 o 
   3   6  10       55.47       52.54      5.38 o 
   4   6  10      111.67      117.03      8.25 o 
   5   6  10       74.36       82.89      8.48 o 
  -6   7  10       51.36       88.19     12.55 o 
  -5   7  10      371.86      387.58     18.57 o 
  -4   7  10        8.78       26.45     10.63 o 
  -3   7  10      125.15      168.48      9.96 o 
  -2   7  10     1047.32     1028.38     40.01 o 
  -1   7  10     1747.62     1744.57     38.24 o 
   0   7  10      279.23      249.11     11.47 o 
   1   7  10      120.98      123.47      8.18 o 
   2   7  10     1015.63     1043.53     21.27 o 
   3   7  10      558.94      522.70     15.23 o 
   4   7  10        0.96       28.93      6.99 o 
  -6   8  10      112.34      123.65     14.44 o 
  -5   8  10      195.86      175.75     14.12 o 
  -4   8  10       36.06       61.77     12.68 o 
  -3   8  10      105.21       98.43      7.91 o 
  -2   8  10       16.18       18.67      8.38 o 
  -1   8  10       85.74      125.05     12.75 o 
   0   8  10      403.73      407.03     15.86 o 
   1   8  10     1086.20     1082.35     22.30 o 
   2   8  10      207.14      223.38     16.16 o 
   3   8  10       35.84       57.05     10.28 o 
   4   8  10       61.74      106.44      8.37 o 
  -5   9  10      315.21      381.31     29.81 o 
  -4   9  10      378.61      419.97     16.76 o 
  -3   9  10        2.83       20.75      8.81 o 
  -2   9  10       25.45       30.82     11.72 o 
  -1   9  10       74.30       69.14     11.35 o 
   0   9  10        9.31       25.05     13.94 o 
   1   9  10       78.14       68.60      8.66 o 
   2   9  10      963.86      954.86     20.47 o 
   3   9  10      117.67      134.09      5.55 o 
   4   9  10       69.34       76.47      5.70 o 
  -5  10  10        9.26       44.25     21.03 o 
  -4  10  10       30.74       71.96      9.84 o 
  -3  10  10       13.05       25.76      8.63 o 
  -2  10  10       11.27       13.92     11.22 o 
  -1  10  10      806.82      707.95     30.31 o 
   0  10  10      569.61      609.38     20.06 o 
   1  10  10      875.45      796.80     29.65 o 
   2  10  10       72.92       74.59      5.83 o 
   3  10  10       14.83       21.65      5.07 o 
  -4  11  10        7.69        9.85      7.38 o 
  -3  11  10      147.62      158.30      7.59 o 
  -2  11  10      142.94      200.33     13.21 o 
  -1  11  10      407.03      480.79     38.29 o 
   0  11  10      121.17      119.50     11.96 o 
   1  11  10      241.27      234.77     14.68 o 
   2  11  10        0.26        9.40      4.44 o 
  -3  12  10       94.82      112.40      9.46 o 
  -2  12  10        1.11       20.57      6.46 o 
  -1  12  10       32.41       44.06      6.57 o 
   0  12  10     1912.43     1858.72     41.56 o 
   1  12  10        9.20       44.87     10.43 o 
   2  12  10      551.33      524.63     14.91 o 
  -2  13  10       21.05       29.61     13.94 o 
  -1  13  10      721.52      737.51     26.81 o 
   0  13  10      151.01      133.25     10.82 o 
  -5   0  11      319.68      375.97     22.28 o 
  -3   0  11       10.64       15.38      8.79 o 
  -1   0  11      574.79      552.04     26.68 o 
   1   0  11       25.77       56.46      6.33 o 
   3   0  11       37.87       60.62      9.26 o 
   5   0  11       86.38      105.76      9.42 o 
  -7   1  11        4.40        4.71     10.36 o 
  -6   1  11      499.22      470.44     21.34 o 
  -5   1  11       81.78       88.74      6.49 o 
  -4   1  11       55.13       52.68      7.69 o 
  -3   1  11      213.16      254.49     24.48 o 
  -2   1  11     1029.09     1015.26     72.18 o 
  -1   1  11      335.41      287.35     12.69 o 
   0   1  11       64.53       60.26      5.02 o 
   1   1  11      330.02      322.64     14.40 o 
   2   1  11      136.10      163.31     13.65 o 
   3   1  11        4.05       27.12      5.33 o 
   4   1  11      126.83      141.23     12.87 o 
   5   1  11       14.78       16.88      7.37 o 
  -7   2  11      407.43      523.79     26.05 o 
  -6   2  11        0.07       24.17      9.42 o 
  -5   2  11      144.96      146.42      7.32 o 
  -4   2  11      357.40      407.02     12.01 o 
  -3   2  11      521.24      449.92     16.75 o 
  -2   2  11       62.46       65.99      7.65 o 
  -1   2  11       91.35       64.60      8.82 o 
   0   2  11      309.04      336.24     11.31 o 
   1   2  11      274.47      288.73      8.36 o 
   2   2  11       19.55       24.39      3.97 o 
   3   2  11        0.06       14.57      5.49 o 
   4   2  11       58.68       62.76     10.43 o 
   5   2  11        1.45       10.65      5.31 o 
  -6   3  11      542.73      484.87     25.42 o 
  -5   3  11      302.53      280.26     12.28 o 
  -4   3  11     1191.97     1204.42     33.79 o 
  -3   3  11      821.48      851.30     32.89 o 
  -2   3  11      442.77      391.43     12.44 o 
  -1   3  11      800.44      768.58     35.15 o 
   0   3  11       14.12       21.46      4.77 o 
   1   3  11     1125.58     1067.41     23.33 o 
   2   3  11        3.97       17.68      3.80 o 
   3   3  11       77.61       91.84      7.20 o 
   4   3  11       11.83       12.46      6.03 o 
  -6   4  11        8.46       24.17     15.06 o 
  -5   4  11      665.16      655.50     28.60 o 
  -4   4  11     2146.50     2052.16     50.08 o 
  -3   4  11      658.16      664.32     18.78 o 
  -2   4  11      110.80      119.10      9.52 o 
  -1   4  11       49.59       51.59      8.44 o 
   0   4  11       85.58      106.19      5.88 o 
   1   4  11       39.59       60.48      5.81 o 
   2   4  11      158.72      153.87      6.62 o 
   3   4  11       62.20       51.42      6.35 o 
   4   4  11      195.23      218.96     11.37 o 
  -6   5  11      118.76      134.95     15.06 o 
  -5   5  11      184.93      228.79     19.46 o 
  -4   5  11      379.55      405.53     13.49 o 
  -3   5  11       63.71       72.54     12.86 o 
  -2   5  11     1074.49     1039.25     27.05 o 
  -1   5  11     1592.45     1452.43     63.39 o 
   0   5  11       37.35       61.37      6.10 o 
   1   5  11     1604.17     1623.68     35.01 o 
   2   5  11      646.91      654.29     15.41 o 
   3   5  11       29.49       43.82      5.10 o 
   4   5  11        0.74        8.18      4.45 o 
  -6   6  11        9.16       20.09     15.06 o 
  -5   6  11      717.55      639.79     23.08 o 
  -4   6  11       81.59       63.19      8.70 o 
  -3   6  11     1104.29     1068.61     49.90 o 
  -1   6  11      164.28      168.94      9.42 o 
   0   6  11      394.45      430.96     15.92 o 
   1   6  11       44.47       46.93      6.14 o 
   2   6  11      198.62      209.33      7.66 o 
   3   6  11      442.55      448.38     11.16 o 
   4   6  11       73.45       83.37      7.34 o 
  -6   7  11     1427.12     1622.21     69.99 o 
  -5   7  11        4.44       18.45      7.28 o 
  -4   7  11      388.37      367.45     20.48 o 
  -3   7  11      271.88      264.28     11.16 o 
  -2   7  11      203.75      192.67     14.84 o 
  -1   7  11      206.42      223.90     10.12 o 
   0   7  11       28.13       37.83      6.29 o 
   1   7  11      198.11      206.68      8.98 o 
   2   7  11       46.96       49.82      5.33 o 
   3   7  11       48.02       68.07      8.28 o 
   4   7  11      612.43      665.06     21.76 o 
  -5   8  11       33.39       39.95      8.26 o 
  -4   8  11      745.71      717.05     21.12 o 
  -3   8  11       97.17      111.29      9.83 o 
  -2   8  11       87.49       65.00     16.60 o 
  -1   8  11       43.16       49.56      7.87 o 
   0   8  11      101.08       84.78      7.86 o 
   1   8  11        6.92       17.96      7.25 o 
   2   8  11       36.73       50.21      5.24 o 
   3   8  11      501.72      524.61     14.68 o 
  -5   9  11     1190.26     1145.80     38.92 o 
  -4   9  11       65.16       58.96      9.38 o 
  -3   9  11      410.27      411.23     15.77 o 
  -2   9  11       59.27       84.40     13.39 o 
  -1   9  11        0.59       11.71      8.05 o 
   0   9  11        5.25        4.70     10.34 o 
   1   9  11      340.52      309.20     11.38 o 
   2   9  11      269.70      258.21     12.55 o 
   3   9  11       84.59       84.65      5.74 o 
  -4  10  11      133.83      203.67     11.77 o 
  -3  10  11      312.59      323.23     16.83 o 
  -2  10  11      176.74      201.89     14.21 o 
  -1  10  11       36.06       55.47     11.10 o 
   0  10  11      112.39      103.64     11.77 o 
   1  10  11       28.38       58.24      8.86 o 
   2  10  11        2.68       22.63      8.57 o 
  -3  11  11        0.42        7.73      6.26 o 
  -2  11  11      218.66      235.51     16.32 o 
  -1  11  11       51.25      135.75     23.67 o 
   0  11  11      123.79      172.65     12.33 o 
   1  11  11      211.67      172.07     10.60 o 
  -2  12  11       21.38       25.11      7.33 o 
  -1  12  11      343.37      406.67     13.33 o 
   0  12  11        3.59       11.94      9.33 o 
  -4   0  12      311.98      305.99     21.34 o 
  -2   0  12      458.48      355.26     20.40 o 
   0   0  12       10.34       32.64     11.93 o 
   2   0  12     2174.34     2311.84    129.30 o 
   4   0  12       39.73       35.78      9.73 o 
  -4   1  12      154.24      158.74     12.08 o 
  -3   1  12       14.12       14.83      6.54 o 
  -2   1  12       70.92       49.91      8.84 o 
  -1   1  12      839.19      831.40     64.96 o 
   0   1  12     1467.89     1398.84     43.61 o 
   1   1  12     1118.62     1210.18     30.98 o 
   2   1  12      825.80      783.52     18.39 o 
   3   1  12      431.90      442.76     25.89 o 
   4   1  12       32.30       21.31      5.80 o 
  -5   2  12       83.20      107.59      9.95 o 
  -4   2  12        8.73       36.56     14.59 o 
  -3   2  12       96.86       76.20      7.63 o 
  -2   2  12      344.17      314.94     12.72 o 
  -1   2  12      807.56      731.21     40.33 o 
   0   2  12      197.58      225.48     12.09 o 
   1   2  12       81.72       71.35      5.44 o 
   2   2  12       11.08       21.16      4.64 o 
   3   2  12     1208.80     1176.81     26.62 o 
   4   2  12        4.85       15.51      5.61 o 
  -6   3  12        0.54        0.00     14.75 o 
  -5   3  12      386.78      433.51     16.30 o 
  -4   3  12      116.32      106.68      7.46 o 
  -3   3  12     1129.69     1175.13     37.06 o 
  -1   3  12      314.80      285.48     12.63 o 
   0   3  12     1758.27     1949.12     59.80 o 
   1   3  12       84.72      114.46      6.50 o 
   2   3  12      935.15      874.22     21.97 o 
   3   3  12       51.60       80.52      6.84 o 
   4   3  12       19.97       17.05      6.38 o 
  -6   4  12      574.69      533.21     29.19 o 
  -5   4  12       23.45       27.04      7.61 o 
  -4   4  12     1068.51     1044.73     31.37 o 
  -3   4  12      338.62      344.77     12.28 o 
  -2   4  12       16.69       12.96      7.18 o 
  -1   4  12     1286.42     1266.44     33.15 o 
   0   4  12       15.49       36.79      6.97 o 
   1   4  12      145.33      138.15     10.98 o 
   2   4  12      837.36      765.94     25.42 o 
   3   4  12      218.56      191.32      6.60 o 
  -5   5  12        0.17       15.87      7.03 o 
  -4   5  12       15.79       28.89      7.22 o 
  -3   5  12      550.90      533.82     17.49 o 
  -2   5  12       53.15       63.78     10.18 o 
  -1   5  12       80.97       67.55      9.60 o 
   0   5  12      244.43      232.97      8.93 o 
   1   5  12      744.93      740.44     20.31 o 
   2   5  12      133.60      170.76      9.29 o 
   3   5  12      128.50      115.54      6.99 o 
  -5   6  12        3.52       32.71      8.33 o 
  -4   6  12      343.73      339.68     16.23 o 
  -3   6  12     1023.64      994.47     37.49 o 
  -2   6  12      394.25      383.19     23.85 o 
  -1   6  12      540.27      539.62     22.01 o 
   0   6  12       53.66       71.97      6.61 o 
   1   6  12        0.69       18.77      7.91 o 
   2   6  12      608.37      587.03     20.77 o 
   3   6  12       97.80       82.22      8.83 o 
  -5   7  12      251.68      241.00     13.69 o 
  -4   7  12       28.40       14.57      9.39 o 
  -3   7  12     2094.96     2123.15     64.19 o 
  -2   7  12        3.57       29.82     10.06 o 
  -1   7  12      104.04      170.92     24.01 o 
   0   7  12     1172.39     1138.58     30.45 o 
   1   7  12      117.22      122.36     10.68 o 
   2   7  12      208.89      218.94     10.87 o 
   3   7  12      204.21      237.71      8.99 o 
  -4   8  12       19.92       45.82     12.55 o 
  -3   8  12       61.12       77.57     17.32 o 
  -2   8  12       16.22       20.70     10.17 o 
  -1   8  12      613.32      638.34     38.29 o 
   0   8  12        0.12       11.82      9.31 o 
   1   8  12      274.59      279.25     11.02 o 
   2   8  12       45.59       43.61      7.21 o 
  -4   9  12      296.40      303.87     13.29 o 
  -3   9  12        1.34       42.97     15.26 o 
  -2   9  12      183.82      211.11     21.18 o 
  -1   9  12       13.57       39.54     12.05 o 
   0   9  12      379.75      378.32     17.77 o 
   1   9  12      109.32      109.00      9.78 o 
  -3  10  12      590.68      606.01     39.23 o 
  -2  10  12     1187.21     1065.79     30.09 o 
  -1  10  12     1217.21     1048.05     31.65 o 
   0  10  12      128.69      133.61     25.89 o 
   1  10  12      228.25      205.44     13.78 o 
  -5   0  13      609.61      627.67     30.76 o 
  -3   0  13      314.57      331.10     22.28 o 
  -1   0  13       33.53       64.02     13.81 o 
   1   0  13      160.21      140.28     19.14 o 
   3   0  13      512.13      575.98     20.01 o 
  -5   1  13      271.46      268.62     14.12 o 
  -4   1  13      503.43      472.81     19.46 o 
  -3   1  13      231.48      251.92     20.56 o 
  -1   1  13      127.81      125.38     10.21 o 
   0   1  13      534.02      527.93     20.18 o 
   1   1  13      100.16       93.84     19.93 o 
   2   1  13      587.90      555.68     21.28 o 
   3   1  13      254.53      253.04      8.36 o 
  -5   2  13       63.38       71.55     10.20 o 
  -4   2  13       65.33       64.46      9.10 o 
  -3   2  13        0.05       30.11      9.49 o 
  -2   2  13        0.57        4.39     14.12 o 
  -1   2  13       61.57       75.40     15.06 o 
   1   2  13        5.86       20.38      9.55 o 
   2   2  13       90.88      113.67     11.30 o 
   3   2  13       10.48       22.71      5.75 o 
  -4   3  13        4.07       20.68     16.32 o 
  -3   3  13        0.49       18.57     10.20 o 
  -2   3  13      115.74      199.91     21.34 o 
  -1   3  13      152.50      176.33     14.16 o 
   0   3  13       12.48       10.75     10.05 o 
   1   3  13      179.66      133.87     17.73 o 
   2   3  13        2.43       10.55      5.58 o 
   3   3  13       54.93       62.94      9.44 o 
  -5   4  13      881.02      845.15     32.80 o 
  -4   4  13      137.81      111.86      9.19 o 
  -3   4  13       61.79       90.27     12.40 o 
  -2   4  13       50.56       91.65     12.89 o 
  -1   4  13       48.85       80.66     19.14 o 
   0   4  13        9.01       17.97      8.84 o 
   1   4  13       38.85       64.79      8.44 o 
   2   4  13        0.17       20.34     14.48 o 
  -5   5  13       31.91       48.33      9.05 o 
  -4   5  13     1005.17      959.98     29.80 o 
  -3   5  13       25.97       79.09     20.09 o 
  -2   5  13       60.15       65.32     11.14 o 
  -1   5  13      101.94       64.28     12.87 o 
   0   5  13       69.98       49.84     12.55 o 
   1   5  13       20.36       33.58      8.06 o 
   2   5  13       18.06       31.11      5.77 o 
  -4   6  13        3.67       20.38      8.27 o 
  -3   6  13     1124.82     1138.25     43.58 o 
  -2   6  13      320.73      345.03     14.78 o 
  -1   6  13      754.65      734.89     21.92 o 
   0   6  13      529.40      531.81     33.42 o 
   1   6  13      186.82      214.36     10.76 o 
   2   6  13        0.10        9.96      9.12 o 
  -4   7  13      611.97      598.13     18.37 o 
  -3   7  13      229.37      233.77     17.30 o 
  -2   7  13      119.76      135.95     14.14 o 
  -1   7  13        7.61       25.59      9.25 o 
   0   7  13       12.04       46.57      9.12 o 
   1   7  13        0.09       25.58     11.68 o 
  -3   8  13     1393.14     1342.39     36.30 o 
  -2   8  13      210.36      185.99     11.32 o 
  -1   8  13      531.13      575.97     19.01 o 
   1   8  13      292.21      316.75     12.48 o 
  -2   9  13        4.46       40.66     16.59 o 
  -1   9  13      165.37      177.63     24.79 o 
  -4   0  14      700.51      621.39     31.38 o 
  -2   0  14      658.90      723.39     37.66 o 
   0   0  14      449.73      545.44     30.76 o 
   2   0  14       55.24       90.70     13.49 o 
  -4   1  14       58.15       59.60      8.87 o 
  -3   1  14      400.88      404.85     17.43 o 
  -2   1  14      422.45      459.97     27.77 o 
  -1   1  14     1030.90      930.79     31.71 o 
   0   1  14      237.81      195.45     11.74 o 
   1   1  14      117.98      122.23     14.44 o 
   2   1  14       12.92       13.24     15.85 o 
  -4   2  14       38.49       44.84     11.17 o 
  -3   2  14      480.61      482.07     21.03 o 
  -2   2  14        0.06       18.37      7.95 o 
  -1   2  14       46.62       50.64     12.18 o 
   0   2  14      200.45      234.12     18.83 o 
   1   2  14      217.70      237.80     12.64 o 
   2   2  14       16.13       37.65     21.81 o 
  -4   3  14       18.37       26.47     11.45 o 
  -3   3  14      150.19      139.93     11.31 o 
  -2   3  14      596.64      643.79     35.93 o 
  -1   3  14        5.98       -9.62      9.11 o 
   0   3  14       83.02      120.01     14.75 o 
  -4   4  14       19.90       49.60     20.09 o 
  -3   4  14      222.92      278.31     25.11 o 
  -2   4  14       23.45       42.28      9.98 o 
  -1   4  14      196.07      176.76     13.80 o 
   0   4  14       95.26      163.82     23.85 o 
   1   4  14      143.44      159.25     17.26 o 
  -3   5  14       45.70       41.99     17.73 o 
  -2   5  14        6.45       45.06     12.52 o 
   1   5  14       48.06       75.32     17.57 o 
  -3   6  14       38.28       46.26     11.50 o 
  -2   6  14      406.08      412.04     20.09 o 
  -1   6  14        6.44        7.93     15.69 o 
   0   6  14      519.45      481.76     20.63 o 
  -1   0  15      501.97      399.51     24.48 o 
  -2   1  15      899.76      856.01     29.40 o 
  -1   1  15       21.68       50.74     10.78 o 
  -2   2  15      104.99       84.09     24.01 o 
  -1   2  15        0.07        4.51     13.18 o 
                                                 
